# Supplementary material for: Carbohydrate utilization by the gut microbiome determines host health responsiveness to whole grain type and processing methods
Source: Gut Microbes. 2022 Sep 21;14(1):2126275. doi: 10.1080/19490976.2022.2126275 (PMC9519025; doi:10.1080/19490976.2022.2126275)
Supplement: Supplemental Material [file KGMI_A_2126275_SM9231.zip]

Archive with 6 entries (6 files):
- Big MAC v17c_suppl.docx
- Caroline_BigMAC_metadata.csv
- Caroline_BigMAC_mice_data.csv
- Caroline_BigMAC_pathway_class.csv
- Caroline_BigMAC_rarefied_otu_table.csv
- Caroline_BigMAC_tax_table.csv
