# Supplementary material for: Carbohydrate utilization by the gut microbiome determines host health responsiveness to whole grain type and processing methods
Source: Gut Microbes. 2022 Sep 21;14(1):2126275. doi: 10.1080/19490976.2022.2126275 (PMC9519025; doi:10.1080/19490976.2022.2126275)
Supplement: Supplemental Material [file KGMI_A_2126275_SM9231.zip › Caroline_BigMAC_metadata.csv]

	microbiome	CU_group	mouse	time	treatment	trt_grp2
X101a	2	Low CU	101	0	lf	NA
X101b	2	Low CU	101	1	lf	NA
X101d	2	Low CU	101	11	lf	NA
X102b	2	Low CU	102	1	lf	NA
X102d	2	Low CU	102	11	lf	NA
X103a	2	Low CU	103	0	lf	NA
X103b	2	Low CU	103	1	lf	NA
X103d	2	Low CU	103	11	lf	NA
X104a	2	Low CU	104	0	lf	NA
X104b	2	Low CU	104	1	lf	NA
X104d	2	Low CU	104	11	lf	NA
X105a	2	Low CU	105	0	lf	NA
X105b	2	Low CU	105	1	lf	NA
X105d	2	Low CU	105	11	lf	NA
X106a	2	Low CU	106	0	lf	NA
X106b	2	Low CU	106	1	lf	NA
X106d	2	Low CU	106	11	lf	NA
X107a	2	Low CU	107	0	lf	NA
X107b	2	Low CU	107	1	lf	NA
X107d	2	Low CU	107	11	lf	NA
X108a	2	Low CU	108	0	lf	NA
X108b	2	Low CU	108	1	lf	NA
X108d	2	Low CU	108	11	lf	NA
X109b	2	Low CU	109	1	lf	NA
X109d	2	Low CU	109	11	lf	NA
X10A	1	High CU	10	0	lf	NA
X10B	1	High CU	10	1	lf	NA
X10e	1	High CU	10	11	lf	NA
X110a	2	Low CU	110	0	lf	NA
X110b	2	Low CU	110	1	lf	NA
X110d	2	Low CU	110	11	lf	NA
X111a	2	Low CU	111	0	lf	NA
X111b	2	Low CU	111	1	lf	NA
X111d	2	Low CU	111	11	lf	NA
X112a	2	Low CU	112	0	wd	NA
X112b	2	Low CU	112	1	wd	NA
X112d	2	Low CU	112	11	wd	NA
X113a	2	Low CU	113	0	wd	NA
X113b	2	Low CU	113	1	wd	NA
X113d	2	Low CU	113	11	wd	NA
X114a	2	Low CU	114	0	wd	NA
X114b	2	Low CU	114	1	wd	NA
X114d	2	Low CU	114	11	wd	NA
X115a	2	Low CU	115	0	wd	NA
X115b	2	Low CU	115	1	wd	NA
X115d	2	Low CU	115	11	wd	NA
X116a	2	Low CU	116	0	wd	NA
X116b	2	Low CU	116	1	wd	NA
X116d	2	Low CU	116	11	wd	NA
X117a	2	Low CU	117	0	wd	NA
X117b	2	Low CU	117	1	wd	NA
X117d	2	Low CU	117	11	wd	NA
X118a	2	Low CU	118	0	wd	NA
X118b	2	Low CU	118	1	wd	NA
X119a	2	Low CU	119	0	wd	NA
X119b	2	Low CU	119	1	wd	NA
X119d	2	Low CU	119	11	wd	NA
X11A	1	High CU	11	0	wd	NA
X11B	1	High CU	11	1	wd	NA
X11e	1	High CU	11	11	wd	NA
X120a	2	Low CU	120	0	wd	NA
X120b	2	Low CU	120	1	wd	NA
X120d	2	Low CU	120	11	wd	NA
X121a	2	Low CU	121	0	wd	NA
X121b	2	Low CU	121	1	wd	NA
X121b.2	2	Low CU	121	1	wd	NA
X121d	2	Low CU	121	11	wd	NA
X122a	2	Low CU	122	0	wd	NA
X122b	2	Low CU	122	1	wd	NA
X122d	2	Low CU	122	11	wd	NA
X123a	2	Low CU	123	0	wd_wwp	wd_wwp
X123b	2	Low CU	123	1	wd_wwp	wd_wwp
X123d	2	Low CU	123	11	wd_wwp	wd_wwp
X124a	2	Low CU	124	0	wd_wwp	wd_wwp
X124b	2	Low CU	124	1	wd_wwp	wd_wwp
X124d	2	Low CU	124	11	wd_wwp	wd_wwp
X125a	2	Low CU	125	0	wd_wwp	wd_wwp
X125b	2	Low CU	125	1	wd_wwp	wd_wwp
X125d	2	Low CU	125	11	wd_wwp	wd_wwp
X126b	2	Low CU	126	1	wd_wwp	wd_wwp
X126d	2	Low CU	126	11	wd_wwp	wd_wwp
X127a	2	Low CU	127	0	wd_wwp	wd_wwp
X127b	2	Low CU	127	1	wd_wwp	wd_wwp
X127d	2	Low CU	127	11	wd_wwp	wd_wwp
X128a	2	Low CU	128	0	wd_wwp	wd_wwp
X128b	2	Low CU	128	1	wd_wwp	wd_wwp
X128d	2	Low CU	128	11	wd_wwp	wd_wwp
X129a	2	Low CU	129	0	wd_wwp	wd_wwp
X129b	2	Low CU	129	1	wd_wwp	wd_wwp
X129d	2	Low CU	129	11	wd_wwp	wd_wwp
X12A	1	High CU	12	0	wd	NA
X12B	1	High CU	12	1	wd	NA
X12e	1	High CU	12	11	wd	NA
X130a	2	Low CU	130	0	wd_wwp	wd_wwp
X130b	2	Low CU	130	1	wd_wwp	wd_wwp
X130d	2	Low CU	130	11	wd_wwp	wd_wwp
X131a	2	Low CU	131	0	wd_wwp	wd_wwp
X131d	2	Low CU	131	11	wd_wwp	wd_wwp
X132a	2	Low CU	132	0	wd_wwp	wd_wwp
X132b	2	Low CU	132	1	wd_wwp	wd_wwp
X132d	2	Low CU	132	11	wd_wwp	wd_wwp
X133a	2	Low CU	133	0	wd_wwp	wd_wwp
X133b	2	Low CU	133	1	wd_wwp	wd_wwp
X133d	2	Low CU	133	11	wd_wwp	wd_wwp
X134a	2	Low CU	134	0	wd_wwe	wd_extr
X134b	2	Low CU	134	1	wd_wwe	wd_extr
X134d	2	Low CU	134	11	wd_wwe	wd_extr
X135a	2	Low CU	135	0	wd_wwe	wd_extr
X135b	2	Low CU	135	1	wd_wwe	wd_extr
X135d	2	Low CU	135	11	wd_wwe	wd_extr
X135d.2	2	Low CU	135	11	wd_wwe	wd_extr
X136a	2	Low CU	136	0	wd_wwe	wd_extr
X136b	2	Low CU	136	1	wd_wwe	wd_extr
X136d	2	Low CU	136	11	wd_wwe	wd_extr
X137a	2	Low CU	137	0	wd_wwe	wd_extr
X137b	2	Low CU	137	1	wd_wwe	wd_extr
X137d	2	Low CU	137	11	wd_wwe	wd_extr
X138a	2	Low CU	138	0	wd_wwe	wd_extr
X138b	2	Low CU	138	1	wd_wwe	wd_extr
X139a	2	Low CU	139	0	wd_wwe	wd_extr
X139b	2	Low CU	139	1	wd_wwe	wd_extr
X139d	2	Low CU	139	11	wd_wwe	wd_extr
X13A	1	High CU	13	0	wd	NA
X13B	1	High CU	13	1	wd	NA
X13e	1	High CU	13	11	wd	NA
X140b	2	Low CU	140	1	wd_wwe	wd_extr
X140d	2	Low CU	140	11	wd_wwe	wd_extr
X141a	2	Low CU	141	0	wd_wwe	wd_extr
X141b	2	Low CU	141	1	wd_wwe	wd_extr
X141d	2	Low CU	141	11	wd_wwe	wd_extr
X142a	2	Low CU	142	0	wd_wwe	wd_extr
X142b	2	Low CU	142	1	wd_wwe	wd_extr
X142d	2	Low CU	142	11	wd_wwe	wd_extr
X143a	2	Low CU	143	0	wd_wwe	wd_extr
X143b	2	Low CU	143	1	wd_wwe	wd_extr
X143d	2	Low CU	143	11	wd_wwe	wd_extr
X144a	2	Low CU	144	0	wd_wwe	wd_extr
X144b	2	Low CU	144	1	wd_wwe	wd_extr
X144d	2	Low CU	144	11	wd_wwe	wd_extr
X145a	2	Low CU	145	0	wd_bre	wd_extr
X145b	2	Low CU	145	1	wd_bre	wd_extr
X145d	2	Low CU	145	11	wd_bre	wd_extr
X146a	2	Low CU	146	0	wd_bre	wd_extr
X146b	2	Low CU	146	1	wd_bre	wd_extr
X146d	2	Low CU	146	11	wd_bre	wd_extr
X147a	2	Low CU	147	0	wd_bre	wd_extr
X147b	2	Low CU	147	1	wd_bre	wd_extr
X147d	2	Low CU	147	11	wd_bre	wd_extr
X148a	2	Low CU	148	0	wd_bre	wd_extr
X148b	2	Low CU	148	1	wd_bre	wd_extr
X148d	2	Low CU	148	11	wd_bre	wd_extr
X149a	2	Low CU	149	0	wd_bre	wd_extr
X149b	2	Low CU	149	1	wd_bre	wd_extr
X149d	2	Low CU	149	11	wd_bre	wd_extr
X14A	1	High CU	14	0	wd	NA
X14B	1	High CU	14	1	wd	NA
X14e	1	High CU	14	11	wd	NA
X150a	2	Low CU	150	0	wd_bre	wd_extr
X150b	2	Low CU	150	1	wd_bre	wd_extr
X150d	2	Low CU	150	11	wd_bre	wd_extr
X151a	2	Low CU	151	0	wd_bre	wd_extr
X151b	2	Low CU	151	1	wd_bre	wd_extr
X151d	2	Low CU	151	11	wd_bre	wd_extr
X152a	2	Low CU	152	0	wd_bre	wd_extr
X152b	2	Low CU	152	1	wd_bre	wd_extr
X152d	2	Low CU	152	11	wd_bre	wd_extr
X153b	2	Low CU	153	1	wd_bre	wd_extr
X153d	2	Low CU	153	11	wd_bre	wd_extr
X153d.2	2	Low CU	153	11	wd_bre	wd_extr
X154a	2	Low CU	154	0	wd_bre	wd_extr
X154d	2	Low CU	154	11	wd_bre	wd_extr
X155a	2	Low CU	155	0	wd_bre	wd_extr
X155b	2	Low CU	155	1	wd_bre	wd_extr
X155d	2	Low CU	155	11	wd_bre	wd_extr
X15A	1	High CU	15	0	wd	NA
X15B	1	High CU	15	1	wd	NA
X15e	1	High CU	15	11	wd	NA
X16A	1	High CU	16	0	wd	NA
X16B	1	High CU	16	1	wd	NA
X16e	1	High CU	16	11	wd	NA
X17A	1	High CU	17	0	wd	NA
X17B	1	High CU	17	1	wd	NA
X17e	1	High CU	17	11	wd	NA
X18A	1	High CU	18	0	wd	NA
X18B	1	High CU	18	1	wd	NA
X18e	1	High CU	18	11	wd	NA
X19A	1	High CU	19	0	wd	NA
X19B	1	High CU	19	1	wd	NA
X19e	1	High CU	19	11	wd	NA
X1A	1	High CU	1	0	lf	NA
X1B	1	High CU	1	1	lf	NA
X1e	1	High CU	1	11	lf	NA
X20A	1	High CU	20	0	wd	NA
X20B	1	High CU	20	1	wd	NA
X20e	1	High CU	20	11	wd	NA
X21A	1	High CU	21	0	wd_wwp	wd_wwp
X21B	1	High CU	21	1	wd_wwp	wd_wwp
X21e	1	High CU	21	11	wd_wwp	wd_wwp
X22A	1	High CU	22	0	wd_wwp	wd_wwp
X22B	1	High CU	22	1	wd_wwp	wd_wwp
X22e	1	High CU	22	11	wd_wwp	wd_wwp
X23A	1	High CU	23	0	wd_wwp	wd_wwp
X23A2	1	High CU	23	0	wd_wwp	wd_wwp
X23e	1	High CU	23	11	wd_wwp	wd_wwp
X24A	1	High CU	24	0	wd_wwp	wd_wwp
X24B	1	High CU	24	1	wd_wwp	wd_wwp
X24B2	1	High CU	24	1	wd_wwp	wd_wwp
X24e	1	High CU	24	11	wd_wwp	wd_wwp
X26A	1	High CU	26	0	wd_wwp	wd_wwp
X26B	1	High CU	26	1	wd_wwp	wd_wwp
X26e	1	High CU	26	11	wd_wwp	wd_wwp
X27A	1	High CU	27	0	wd_wwp	wd_wwp
X27B	1	High CU	27	1	wd_wwp	wd_wwp
X27e	1	High CU	27	11	wd_wwp	wd_wwp
X28A	1	High CU	28	0	wd_wwp	wd_wwp
X28B	1	High CU	28	1	wd_wwp	wd_wwp
X28e	1	High CU	28	11	wd_wwp	wd_wwp
X29A	1	High CU	29	0	wd_wwp	wd_wwp
X29B	1	High CU	29	1	wd_wwp	wd_wwp
X29e	1	High CU	29	11	wd_wwp	wd_wwp
X2A	1	High CU	2	0	lf	NA
X2B	1	High CU	2	1	lf	NA
X2e	1	High CU	2	11	lf	NA
X30A	1	High CU	30	0	wd_wwp	wd_wwp
X30B	1	High CU	30	1	wd_wwp	wd_wwp
X30e	1	High CU	30	11	wd_wwp	wd_wwp
X31A	1	High CU	31	0	wd_wwp	wd_wwp
X31B	1	High CU	31	1	wd_wwp	wd_wwp
X31e	1	High CU	31	11	wd_wwp	wd_wwp
X32A	1	High CU	32	0	wd_wwe	wd_extr
X32B	1	High CU	32	1	wd_wwe	wd_extr
X32e	1	High CU	32	11	wd_wwe	wd_extr
X33A	1	High CU	33	0	wd_wwe	wd_extr
X33b	1	High CU	33	1	wd_wwe	wd_extr
X33e	1	High CU	33	11	wd_wwe	wd_extr
X35A	1	High CU	35	0	wd_wwe	wd_extr
X35b	1	High CU	35	1	wd_wwe	wd_extr
X35e	1	High CU	35	11	wd_wwe	wd_extr
X36A	1	High CU	36	0	wd_wwe	wd_extr
X36b	1	High CU	36	1	wd_wwe	wd_extr
X36e	1	High CU	36	11	wd_wwe	wd_extr
X37A	1	High CU	37	0	wd_wwe	wd_extr
X37b	1	High CU	37	1	wd_wwe	wd_extr
X37e	1	High CU	37	11	wd_wwe	wd_extr
X38A	1	High CU	38	0	wd_wwe	wd_extr
X38b	1	High CU	38	1	wd_wwe	wd_extr
X38e	1	High CU	38	11	wd_wwe	wd_extr
X39A	1	High CU	39	0	wd_wwe	wd_extr
X39b	1	High CU	39	1	wd_wwe	wd_extr
X39e	1	High CU	39	11	wd_wwe	wd_extr
X3A	1	High CU	3	0	lf	NA
X3B	1	High CU	3	1	lf	NA
X3e	1	High CU	3	11	lf	NA
X40A	1	High CU	40	0	wd_wwe	wd_extr
X40b	1	High CU	40	1	wd_wwe	wd_extr
X40e	1	High CU	40	11	wd_wwe	wd_extr
X41A	1	High CU	41	0	wd_wwe	wd_extr
X41b	1	High CU	41	1	wd_wwe	wd_extr
X41e	1	High CU	41	11	wd_wwe	wd_extr
X42A	1	High CU	42	0	wd_wwe	wd_extr
X42b	1	High CU	42	1	wd_wwe	wd_extr
X42e	1	High CU	42	11	wd_wwe	wd_extr
X44A	1	High CU	44	0	wd_bre	wd_extr
X44B	1	High CU	44	1	wd_bre	wd_extr
X44e	1	High CU	44	11	wd_bre	wd_extr
X45A	1	High CU	45	0	wd_bre	wd_extr
X45b	1	High CU	45	1	wd_bre	wd_extr
X45e	1	High CU	45	11	wd_bre	wd_extr
X46A	1	High CU	46	0	wd_bre	wd_extr
X46b	1	High CU	46	1	wd_bre	wd_extr
X46e	1	High CU	46	11	wd_bre	wd_extr
X47A	1	High CU	47	0	wd_bre	wd_extr
X47b	1	High CU	47	1	wd_bre	wd_extr
X47e	1	High CU	47	11	wd_bre	wd_extr
X48A	1	High CU	48	0	wd_bre	wd_extr
X48b	1	High CU	48	1	wd_bre	wd_extr
X48e	1	High CU	48	11	wd_bre	wd_extr
X49A	1	High CU	49	0	wd_bre	wd_extr
X49b	1	High CU	49	1	wd_bre	wd_extr
X49e	1	High CU	49	11	wd_bre	wd_extr
X4A	1	High CU	4	0	lf	NA
X4B	1	High CU	4	1	lf	NA
X4e	1	High CU	4	11	lf	NA
X50A	1	High CU	50	0	wd_bre	wd_extr
X50b	1	High CU	50	1	wd_bre	wd_extr
X50e	1	High CU	50	11	wd_bre	wd_extr
X51A	1	High CU	51	0	wd_bre	wd_extr
X51b	1	High CU	51	1	wd_bre	wd_extr
X51e	1	High CU	51	11	wd_bre	wd_extr
X52A	1	High CU	52	0	wd_bre	wd_extr
X52b	1	High CU	52	1	wd_bre	wd_extr
X52e	1	High CU	52	11	wd_bre	wd_extr
X5A	1	High CU	5	0	lf	NA
X5B	1	High CU	5	1	lf	NA
X5e	1	High CU	5	11	lf	NA
X6A	1	High CU	6	0	lf	NA
X6B	1	High CU	6	1	lf	NA
X6e	1	High CU	6	11	lf	NA
X7A	1	High CU	7	0	lf	NA
X7B	1	High CU	7	1	lf	NA
X7e	1	High CU	7	11	lf	NA
X8A	1	High CU	8	0	lf	NA
X8B	1	High CU	8	1	lf	NA
X8e	1	High CU	8	11	lf	NA
X9A	1	High CU	9	0	lf	NA
X9B	1	High CU	9	1	lf	NA
X9e	1	High CU	9	11	lf	NA
fecal1.1	1	High CU	fecal	fecal	donor	NA
fecal1.2	1	High CU	fecal	fecal	donor	NA
fecal1.3	1	High CU	fecal	fecal	donor	NA
fecal2.1	2	Low CU	fecal	fecal	donor	NA
fecal2.2	2	Low CU	fecal	fecal	donor	NA
