# Supplementary material for: Carbohydrate utilization by the gut microbiome determines host health responsiveness to whole grain type and processing methods
Source: Gut Microbes. 2022 Sep 21;14(1):2126275. doi: 10.1080/19490976.2022.2126275 (PMC9519025; doi:10.1080/19490976.2022.2126275)
Supplement: Supplemental Material [file KGMI_A_2126275_SM9231.zip › Caroline_BigMAC_mice_data.csv]

microbiome	CU_group	mouse	treatment	trt_grp2	bw_w00	bw_w01	bw_w02	bw_w03	bw_w04	bw_w05	bw_w06	bw_w07	bw_w08	bw_w09	bw_w10	bw_w11	bw_w12	bw_gain	fat_pct_w00	fat_pct_w02	fat_pct_w04	fat_pct_w06	fat_pct_w08	fat_pct_w10	fat_pct_w12	lean_pct_w00	lean_pct_w02	lean_pct_w04	lean_pct_w06	lean_pct_w08	lean_pct_w10	lean_pct_w12	fat_pct_chg	lean_pct_chg	fasting_glc_mM	GTT000_mM	GTT030_mM	GTT060_mM	GTT090_mM	GTT120_mM	GTT150_mM	AUC_mM.min	insulin_pM	HOMA_IR	cecal_acetate	cecal_propionate	cecal_butyrate	colon_acetate	colon_propionate
1	High CU	1	lf	NA	28	28	26	27	27	28	27	28	28	29	28	29	29	3	11.73067093	12.72508088	9.738926519	9.092592593	8.775	8.139285714	10.1137931	69.95082571	73.262985	73.52954741	75.61481481	76.11785714	75.96785714	75.0862069	-1.61687783	5.13538119	6.333333333	5	10.33333333	9.222222222	7.944444444	8.833333333	7.555555556	528.3333333	63.93994835	2.59149192	1.537994955	0.43116608	0.106731052	19.57847208	3.15886234
1	High CU	10	lf	NA	28	27	28	27	27	28	28	29	29	29	29	30	28	3	10.85880739	11.39193857	10.55594285	10.71785714	11.30689655	11.65862069	14.00357143	72.95053357	71.52474964	74.54254	73.93214286	74.84482759	74.41034483	76.18214286	3.14476404	3.23160929	6.611111111	6.888888889	14.66666667	10.61111111	10.44444444	10.44444444	7.777777778	571.6666667	55.47997796	2.347231733	1.577447557	0.376753598	0.131789201	6.516609479	0.97244318
1	High CU	11	wd	NA	29	30	31	32	31	33	33	34	35	37	38	39	39	10	13.88088259	19.99558019	25.85023758	22.61818182	25.22	28.64473684	31.81538462	68.62260241	66.88948	66.90412323	64.6030303	62.15428571	59.65	59.46153846	17.93450203	-9.16106395	11.61111111	10.33333333	27.27777778	26.72222222	25.83333333	22.94444444	18.27777778	1962.5	368.0271364	27.34631772	0.624823647	0.206165945	0.060204048	20.91614523	5.389690469
1	High CU	12	wd	NA	28	31	31	33	33	34	35	35	36	38	39	40	39	12	10.40898904	21.22853187	18.02661924	25.91142857	28.55555556	31.04102564	33.46923077	71.44785607	66.32772871	62.81725576	60.02	59.75833333	56.37179487	58.61282051	23.06024173	-12.83503556	11.22222222	12.5	25.05555556	24.77777778	23.44444444	21.83333333	19.05555556	1451.666667	52.93543182	3.801636217	0.498144897	0.213669244	0.075202234	4.146217977	0.995533336
1	High CU	13	wd	NA	26	29	29	31	31	33	33	33	33	35	36	37	37	11	15.49078685	14.11537959	16.92631168	16.98181818	16.51212121	20.49166667	20.69459459	69.72139808	72.63393414	69.57185194	68.84242424	70.54848485	66.475	63.74864865	5.20380774	-5.97274943	5.388888889	7	19.83333333	15.05555556	12.94444444	10.33333333	8.666666667	930	336.0804415	11.59011379	1.875162647	0.459173169	0.163387091	28.49831567	6.260446633
1	High CU	14	wd	NA	27	30	32	33	34	36	37	37	39	41	44	45	45	18	15.94218326	26.89743341	29.61693647	32.23783784	34.12820513	35.68409091	40.54	68.63366593	61.76902656	59.13616618	57.45405405	54.74871795	51.88181818	52.04444444	24.59781674	-16.58922149	9.444444444	10.05555556	24.5	30.16666667	29	24	19.94444444	2171.666667	43.58515806	2.634269923	0.470468876	0	0	6.421966207	0.258065417
1	High CU	15	wd	NA	24	25	25	27	30	32	31	29	29	29	29	30	30	8	18.84966296	12.33302308	20.0203832	19.31935484	6.813793103	6.4	10.27666667	68.66549667	75.9347992	68.473727	68.91935484	78.28965517	78.56551724	78.07333333	-8.57299629	9.40783666	7.055555556	7.444444444	20.44444444	12	12.22222222	9	9.222222222	743.3333333	43.58463154	1.967930817	1.606745695	0.368733712	0.09671845	14.29186552	1.837806005
1	High CU	16	wd	NA	29	30	33	33	34	35	36	37	39	40	40	42	41	13	23.65723807	30.53273273	30.28899912	32.35277778	37.32307692	36.57	39.64634146	61.63813483	57.35109515	57.89039824	55.27222222	52.72307692	53.105	52.54634146	15.98910339	-9.09179337	11.38888889	9.833333333	24.05555556	21.88888889	21.44444444	18.11111111	14.44444444	1454.166667	122.4605289	8.925297862	2.017991211	0.445808291	0.13441968	7.576403122	1.727629113
1	High CU	17	wd	NA	25	27	29	31	31	33	33	34	36	37	38	40	37	15	19.43294144	23.77933634	26.18733684	29.2030303	29.83611111	32.33421053	35.83783784	66.6178056	64.35252897	61.73642065	59.16363636	56.43888889	55.28947368	55.34864865	16.4048964	-11.26915695	9.833333333	9.333333333	22.27777778	16.88888889	13.22222222	11.27777778	8.611111111	779.1666667	52.0865916	3.277720614	1.585814817	0.335010633	0.118453132	10.65640325	0.556778087
1	High CU	18	wd	NA	27	29	31	33	35	35	36	37	38	40	41	43	41	16	20.16766689	28.65902684	32.11262029	34.28333333	37.72894737	38.3902439	39.27560976	65.84351148	60.79357516	55.11626657	54.99722222	54.71578947	51.37317073	53.47317073	19.10794287	-12.37034075	12.22222222	11.16666667	23.83333333	26.88888889	22.61111111	19.77777778	17.44444444	1547.5	44.43649931	3.475643672	0.847260969	0.205782933	0.083025135	7.732585536	1.232542186
1	High CU	19	wd	NA	28	30	30	33	33.5	35	36	38	39	41	41	42	41	14	12.54600118	12.38810777	15.93970257	18.80277778	21.80769231	24.14390244	26.05121951	71.63488536	73.371264	70.70531134	67.46111111	63.98205128	62.3804878	64.47073171	13.50521833	-7.16415365	6.888888889	6.722222222	20.61111111	23.05555556	16.16666667	15	11.61111111	1511.666667	686.4506298	30.26242455	2.440786082	0.514925539	0.166492612	8.424736202	0.980276693
1	High CU	2	lf	NA	28	29	27	28	28	28	29	28	29	29	28	29	28	2	7.686534107	12.71848767	9.057835179	9.172413793	9.282758621	8.053571429	12.02142857	74.29464893	73.39032481	74.33914464	73.94482759	74.2137931	76.42857143	75.56785714	4.334894463	1.27320821	8.277777778	7.222222222	14.22222222	12.27777778	8.833333333	8.555555556	7.111111111	448.3333333	39.32450344	2.083158152	1.223860594	0.351671161	0.115839864	10.58299986	1.943719313
1	High CU	20	wd	NA	28	30	30	31	30	33	33	34	35	36	35	35	35	8	10.03904171	15.9983937	19.18594677	24.06060606	25.31428571	26.01714286	27.13142857	73.46690714	66.93757367	67.95319233	62.16363636	61.29142857	60.43714286	62.57714286	17.09238686	-10.88976428	6.555555556	6.166666667	21.33333333	18.83333333	15.72222222	11.44444444	9.166666667	1325	107.5368027	4.511405387	1.339985289	0.283320727	0.099466372	8.041012234	2.656767707
1	High CU	21	wd_wwp	wd_wwp	30	31	31	34	35	36	37	38	40	41	42	42	42	12	14.46684043	13.18342761	17.3225144	24.12162162	18.1825	27.55	30.42380952	72.711385	74.34711452	67.86465771	62.4	56.2075	58.68809524	59.7952381	15.95696909	-12.9161469	9	8.333333333	19.44444444	21.22222222	22.94444444	19.5	16	1608.333333	648.6806584	37.36101704	2.439415114	0.522245629	0.312843297	12.33317742	1.21291765
1	High CU	22	wd_wwp	wd_wwp	29	30	30	31	31	32	33	35	35	37	36	37	36	8	10.591308	9.584145533	12.71327003	17.51212121	20.78	23.77777778	24.91388889	74.16348966	75.701898	73.86299871	66.60909091	64.26571429	63.90277778	63.625	14.32258089	-10.53848966	8.944444444	10.27777778	19.05555556	19.5	18.88888889	17.61111111	12.94444444	1058.333333	137.7072553	7.88234474	0.538917193	0.175724936	0.057124034	14.35549445	3.51356426
1	High CU	23	wd_wwp	wd_wwp	30	32	33	35	36	37	38	39	42	42	44	44	42	14	18.91512393	25.2817963	26.73210833	30.05	32.65714286	34.49318182	38.20714286	66.580213	63.73213	59.91432944	57.95789474	54.28809524	53.125	55.25952381	19.29201893	-11.32068919	10.77777778	11	22.94444444	26.22222222	26.83333333	22.38888889	16.83333333	1719.166667	329.5178493	22.72759078	0.39259327	0.091852391	0.053310936	9.568783745	1.258209745
1	High CU	24	wd_wwp	wd_wwp	25	27	26	28	27	29	31	31	30	33	35	35	35	10	13.42971228	13.98005854	21.99377837	9.096774194	9.01	NA	NA	70.4888304	71.41177846	72.78847148	74.07096774	80.61	NA	NA	-13.42971228	-70.4888304	NA	NA	NA	NA	NA	NA	NA	NA	NA	NA	1.458679638	0.392912577	0.136531359	2.852780633	0.96834101
1	High CU	25	wd_wwp	wd_wwp	25	28	27	29	30	31	33	32	33	28	29	29	27	8	29	20.84565163	7.567491533	19.64848485	8.354545455	13.35172414	NA	66.5924608	68.51444259	70.30974067	65.14242424	67.06363636	88.34827586	NA	-29	-66.5924608	NA	NA	NA	NA	NA	NA	NA	NA	NA	NA	NA	NA	NA	NA	NA
1	High CU	26	wd_wwp	wd_wwp	26	27	28	30	30	32	33	34	37	37	37	39	39	13	12.37260377	16.85605729	19.9011612	22.69090909	27.67297297	29.15945946	31.32051282	74.08885962	69.91817607	68.28916533	64.70909091	58.06216216	58.87297297	59.77948718	18.94790905	-14.30937244	8.333333333	8.944444444	19.61111111	19.22222222	21.94444444	19.27777778	14.33333333	1409.166667	739.2048487	39.42110491	3.223054913	0.670756129	0.242530358	5.872073086	1.122386525
1	High CU	27	wd_wwp	wd_wwp	27	29	30	31	31	33	33	34	35	36	36	38	37	11	17.67228143	22.20908323	20.62815697	23.12121212	23.70285714	24.72777778	27	68.29936906	65.66895167	66.11133097	64.85757576	63.33714286	62.40555556	62.7027027	9.32771857	-5.59666636	6.944444444	9.222222222	24.33333333	19.77777778	13	13.05555556	10.27777778	1014.166667	636.9605981	28.30709535	1.680155425	0.493239765	0.138330039	12.70450264	1.939537507
1	High CU	28	wd_wwp	wd_wwp	27	28	28	30	31	32	33	33	34	35	36	37	36	10	20.21075178	25.41587011	25.69700365	27.11212121	29.04705882	32.16666667	34.82222222	66.16769704	64.55446643	61.59503677	59.31212121	58.07058824	56.01666667	57.05	14.61147044	-9.11769704	9.444444444	8.611111111	22.77777778	21.16666667	21.38888889	16.66666667	14	1507.5	421.4926343	25.47485013	2.213652688	0.465218302	0.153764538	9.927098759	2.661948211
1	High CU	29	wd_wwp	wd_wwp	27	30	30	31	32	34	34	34	35	37	38	39	38	12	20.81115689	28.69446753	28.45184506	29.77352941	31.12285714	32.05526316	35.61315789	66.07877222	61.74598067	60.70547094	58.04705882	57.24	55.48157895	56.41315789	14.802001	-9.66561433	9.611111111	11.16666667	22.44444444	21.22222222	22.11111111	17.38888889	14.5	1205	218.951198	13.46685412	0.542867452	0.149663821	0.04556061	19.99691355	3.986622406
1	High CU	3	lf	NA	33	33	33	32	31	33	33	32	33	33	33	35	32	4	15.49386833	17.89451079	11.92302013	9.536363636	11.74545455	10.65151515	14.346875	70.94646212	65.48422606	74.34882516	73.65151515	72.71212121	73.39090909	76.83125	-1.14699333	5.88478788	4.5	2.833333333	10.22222222	7.055555556	5.5	4.111111111	3.388888889	475	65.63328512	1.890087405	1.794544122	0.48972211	0.116628865	13.8923596	2.762869483
1	High CU	30	wd_wwp	wd_wwp	27	28	29	30	30	30	31	31	32	33	33	34	34	7	13.11095378	20.81839793	19.280591	20.58709677	20.721875	22.14242424	24.55294118	68.62950519	65.87728966	67.52967833	65.8516129	66.5	64.92121212	64.82647059	11.4419874	-3.8030346	8.944444444	10.27777778	16.11111111	17.16666667	13.55555556	11.55555556	10.66666667	524.1666667	120.6543864	6.906240818	2.364100991	0.519880332	0.165195814	12.14440581	4.602606718
1	High CU	31	wd_wwp	wd_wwp	27	28	27	29	27	28	28	29	28	30	30	31	30	4	15.8168263	21.17802304	17.67332289	16.23928571	12.19642857	14.33	16.49333333	66.09748556	67.22266593	70.23083704	70.70357143	73.52142857	70.56	72.39333333	0.67650703	6.29584777	8.944444444	9.444444444	14.83333333	12.66666667	11.22222222	10.88888889	8.722222222	344.1666667	104.6250291	5.988722568	1.810761773	0.393175266	0.138567266	11.38372682	1.436643135
1	High CU	32	wd_wwe	wd_extr	29	32	32	33	35	36	37	38	40	40	41	41	40	12	13.34737745	21.97973878	24.63685171	28.91621622	23.43	30.54390244	31.305	69.35532	64.80095375	61.49108886	59.37837838	51.54	57.12439024	58.78	17.95762255	-10.57532	8.555555556	9.055555556	23.11111111	23.94444444	25.05555556	19.5	16.77777778	1777.5	403.9981952	22.11937607	2.948435794	0.530363619	0.250552424	8.577466913	2.494038088
1	High CU	33	wd_wwe	wd_extr	27	31	32	33	34	36	37	38	40	42	43	44	43	17	14.34329174	22.41340728	26.96982271	31.42972973	29.7125	36.45116279	39.12790698	70.41695926	63.0533875	61.02477794	57.8027027	57.18	52.90930233	53.26744186	24.78461524	-17.1495174	15.27777778	18	33.33333333	33.27777778	33.33333333	31.05555556	19.88888889	1798.333333	60.12694628	5.878608903	1.493939259	0.441332872	0.141467042	16.44445526	2.372745081
1	High CU	34	wd_wwe	wd_extr	26	28	29	31	33	36	37	36	37	39	39	NA	NA	NA	19.9465495	34.11981976	30.46012364	37.05135135	35.93243243	37.67692308	NA	63.99535385	63.43211483	58.38024818	52.77837838	54.39459459	52.84615385	NA	-19.9465495	-63.99535385	NA	NA	NA	NA	NA	NA	NA	NA	NA	NA	NA	NA	NA	NA	NA
1	High CU	35	wd_wwe	wd_extr	26	31	31	33	34	36	36	38	40	42	44	44	43	18	18.62448912	23.39554294	34.37114882	37.44166667	38.295	41.14146341	42.48604651	64.95603423	58.79573194	55.64915147	53.66944444	50.9525	51.26341463	50.41395349	23.86155739	-14.54208074	11.27777778	10.88888889	12.22222222	12.94444444	12.44444444	12.5	10.83333333	195.8333333	691.0193344	49.87225018	0.930765128	0.287473976	0.09588348	12.52538796	1.244778336
1	High CU	36	wd_wwe	wd_extr	25	29	30	32	34	34	35	38	40	42	41	41	39	17	16.58541108	25.8041668	32.46863588	32.70571429	40.3675	41.19772727	40.45897436	66.1561888	61.447239	56.07401912	55.00571429	48.98	48.29772727	52.45897436	23.87356328	-13.69721444	10.05555556	10.38888889	20.77777778	23.11111111	29.27777778	21.77777778	16.61111111	1695	541.7694246	34.86308326	0.688101446	0.17163488	0.072766843	15.95308007	4.326737992
1	High CU	37	wd_wwe	wd_extr	23	26	27	29	29	31	31	32	34	36	36	37	36	14	12.5681631	21.82043077	21.52538163	27.40967742	32.12647059	32.79444444	35.51388889	49.29094935	57.71444967	51.12740657	60.59032258	57.06470588	56.06944444	56.07777778	22.94572579	6.78682843	9.444444444	9.833333333	25.66666667	26.38888889	25.22222222	19	14.66666667	1780.833333	454.6489539	27.47880513	0.639225126	0.2102877	0.07420078	17.86571596	2.775450662
1	High CU	38	wd_wwe	wd_extr	31	30	30	33	35	37	38	39	41	42	41	42	41	12	13.9105517	28.31925815	37.08078138	35.68947368	36.40487805	36.0804878	36.16341463	81.17960217	72.26178222	70.33953172	54.95526316	52.76829268	54.41463415	54.81219512	22.25286293	-26.36740705	9.666666667	15.88888889	33.33333333	33.33333333	33.33333333	33.33333333	29.5	2297.5	604.9023292	37.42029714	2.685523919	0.629694582	0.209276967	20.99097958	5.710558921
1	High CU	39	wd_wwe	wd_extr	29	30	31	34	35	37	36	37	38	40	40	41	41	12	14.49774217	22.00962652	24.3641608	21.73611111	28.59210526	31.46	33.52439024	70.04225517	67.87391774	64.154734	63.16388889	60.04210526	56.79	56.2195122	19.02664807	-13.82274297	9.333333333	9.944444444	25.88888889	20.61111111	17.33333333	15.27777778	12.77777778	1222.5	244.2843132	14.59074905	0.662794883	0.183423809	0.07071759	11.69653431	1.654355273
1	High CU	4	lf	NA	26	27	27	26	26	27	27	28	28	29	28	29	28	3	19.94007	20.84364893	16.5186405	17.86296296	16.64285714	16.55714286	19.53214286	66.68980654	64.95724444	68.94520962	69.48518519	68.53928571	70.15357143	70.775	-0.40792714	4.08519346	6.444444444	6.777777778	11.16666667	13.22222222	10.77777778	10.05555556	9.388888889	582.5	43.58515806	1.79750183	1.302586467	0.383846697	0.091077333	6.300886663	0.752509297
1	High CU	40	wd_wwe	wd_extr	27	27	27	29	29	31	30	30	32	33	33	35	33	8	9.165740889	11.04513981	12.33890714	13.28333333	16.7	21.50909091	22.68484848	71.40303	74.85786704	72.57412207	71.88666667	68.740625	65.46363636	66.46060606	13.51910759	-4.94242394	8.111111111	8.722222222	27.33333333	33.88888889	32.5	13.5	20.16666667	2341.666667	139.763739	7.254710607	2.008184547	0.467747682	0.12236569	14.92805025	4.838610869
1	High CU	41	wd_wwe	wd_extr	27	30	30	31	31	32	33	33	34	35	36	37	35	10	20.67783496	24.3372059	22.52693023	26.46363636	28.91470588	30.16388889	32.34571429	65.64416519	64.21257033	62.32820323	59.90606061	59.81764706	57.31944444	58.34	11.66787933	-7.30416519	8.666666667	8.944444444	24.94444444	27.05555556	18.33333333	20	14.16666667	1715	228.5028299	12.67327644	2.177870152	0.56493584	0.139412123	20.88206636	4.036866511
1	High CU	42	wd_wwe	wd_extr	29	33	34	37	37	40	42	44	46	47	47	48	46	19	20.97976617	32.21858235	36.04437595	39.62142857	40.18913043	40.76170213	41.78695652	64.24352069	57.93046941	54.82146811	50.63333333	49.95869565	49.71914894	51.01304348	20.80719035	-13.23047721	9.388888889	12.05555556	15.44444444	23	26.5	25.83333333	24.72222222	1466.666667	1320.63063	79.34887929	2.264268535	0.502940807	0.158602248	33.91484572	9.960586133
1	High CU	43	wd_bre	wd_extr	29	31	33	36	35	39	41	42	42	NA	NA	NA	NA	NA	17.16287383	27.87755042	28.4630176	34.52682927	35.98571429	NA	NA	66.10691448	62.13245394	59.739892	53.22439024	52.37142857	NA	NA	-17.16287383	-66.10691448	NA	NA	NA	NA	NA	NA	NA	NA	NA	NA	NA	NA	NA	NA	NA
1	High CU	44	wd_bre	wd_extr	27	32	33	36	37	40	42	43	44	44	44	44	43	17	16.04898063	25.44325915	29.35075514	33.95	34.35	33.11363636	35.02790698	75.86778704	63.6380803	57.98155811	54.14047619	49.99090909	55.17727273	57.00232558	18.97892635	-18.86546146	10.61111111	13.94444444	30.27777778	33.88888889	33.33333333	30.44444444	31.33333333	2425.833333	784.4343233	53.26754509	1.987922287	0.379122401	0.158200873	19.089065	5.690292228
1	High CU	45	wd_bre	wd_extr	28	31	31	33	34	36	38	39	40	40	41	42	42	14	12.91055254	22.50247926	26.33879885	31.31315789	32.7075	31.62439024	36.10714286	70.19286143	65.84783355	61.36078559	56.51052632	55.185	55.54146341	54.92380952	23.19659032	-15.26905191	10.33333333	12.16666667	28.72222222	30.27777778	28.16666667	27.72222222	21.94444444	2133.333333	623.7836536	41.24959232	0.548952806	0.133603099	0.048221258	15.03751963	2.628368051
1	High CU	46	wd_bre	wd_extr	25	28	29	31	31	33	34	35	37	40	39	40	40	15	14.6469164	23.70425093	26.53358213	29.06470588	32.5027027	32.57435897	38.545	69.7661056	63.62272448	62.46278194	58.71470588	54.98378378	54.37948718	52.9875	23.8980836	-16.7786056	11.11111111	11.22222222	24.77777778	25.88888889	25.88888889	21.11111111	17.55555556	1678.333333	464.9975134	33.06384474	0.626832951	0.109541825	0.045092379	17.71598993	5.694901618
1	High CU	47	wd_bre	wd_extr	24	27	28	28	29	30	30	31	33	33	33	33	33	9	21.18917704	29.06484604	28.62325866	29.50666667	32.11212121	33.32424242	35.03636364	64.879	60.5183125	60.01947345	59.17	55.13333333	55.40606061	55.59393939	13.8471866	-9.28506061	7.611111111	9.5	29.16666667	25.61111111	22.77777778	21.55555556	18.22222222	1964.166667	1281.912001	62.43836285	0.902232571	0.225692388	0.065333978	6.535738287	0
1	High CU	48	wd_bre	wd_extr	27	31	33	34	35	37	37	38	40	41	41	42	40	15	17.30090422	27.71424958	30.39463057	33.17837838	33.8975	33.57804878	37.8075	65.64218741	57.94184121	58.33322257	56	53.33	54.26829268	56.275	20.50659578	-9.36718741	10.55555556	12.66666667	30.61111111	32.88888889	26.94444444	23.61111111	20.61111111	2020.833333	304.8781715	20.59456669	0.497737249	0.104926829	0.035788459	12.03559394	0.879810948
1	High CU	49	wd_bre	wd_extr	29	31	31	33	35	37	38	39	41	41	42	43	42	14	11.85467572	11.77066832	19.78475434	27.17894737	29.52926829	30.25952381	33.28333333	71.1662031	73.97670742	67.09021971	61.05789474	57.42682927	57.3452381	58.72857143	21.42865761	-12.43763167	9.166666667	10.16666667	26.22222222	29.22222222	29.22222222	23.66666667	21.22222222	2195.833333	759.7991791	44.57131947	0.869495638	0.249804116	0.068219016	14.55722396	2.765260003
1	High CU	5	lf	NA	25	27	25	25	25	26	26	27	27	27	28	28	27	3	14.5732956	13.67012788	10.14281368	12.20769231	11.6962963	10.74642857	13.35555556	70.2667924	71.0692672	75.4257812	72.09615385	71.51111111	73.22142857	75.67407407	-1.21774004	5.40728167	7.888888889	7.666666667	16.22222222	10.33333333	10.61111111	8.277777778	9	463.3333333	47.39960813	2.392962111	1.285913435	0.287077239	0.114972761	16.99312155	3.246759744
1	High CU	50	wd_bre	wd_extr	29	33	33	37	37.5	38	40	41	43	44	44	45	43	16	12.55746545	11.67131915	15.03649139	21.3475	22.50697674	23.56136364	26.54186047	68.80570759	75.26847364	68.45050053	64.42	62.78139535	62.57954545	63.7255814	13.98439502	-5.08012619	6.277777778	8.444444444	26.22222222	25.11111111	21.11111111	19.22222222	14.88888889	1833.333333	1101.731438	44.26157996	0.621755649	0.217838521	0.057090315	13.30110414	4.982926684
1	High CU	51	wd_bre	wd_extr	26	30	31	33	32	33	36	37	39	39	41	42	41	16	18.11459431	24.7855771	25.74907841	28.64444444	34.51025641	34.84146341	37.63902439	68.55498846	61.2065529	61.99870719	57.03333333	54.10769231	52.74634146	53.55121951	19.52443008	-15.00376895	9.833333333	11.66666667	23.61111111	26.27777778	23.16666667	19.16666667	21.66666667	1516.666667	784.4536691	49.36433509	1.214138803	0.303509299	0.111005336	10.24269013	0.949954067
1	High CU	52	wd_bre	wd_extr	29	31	31	33	33	35	37	38	40	39	40	41	40	12	11.05824831	16.67390177	20.02735715	22.68648649	26.4225	27.055	30.46	72.94523966	69.30794258	65.73704242	62.57567568	59.0425	59.6675	60.4925	19.40175169	-12.45273966	9.055555556	13.44444444	27.88888889	25.33333333	26.88888889	26.22222222	19.11111111	1661.666667	177.2603285	10.27239902	1.662707323	0.416660027	0.127458642	NA	NA
1	High CU	6	lf	NA	26	27	27	27	27	27	28	28	29	28	29	29	29	3	16.08254177	16.80186767	12.3855997	13.78571429	13.63793103	15.08275862	14.67931034	69.00684654	67.21400519	71.91754815	70.93571429	68.64482759	71.19655172	73.52068966	-1.40323143	4.51384312	6.222222222	6.666666667	12.11111111	11.05555556	9.777777778	7.555555556	7.611111111	429.1666667	81.63488567	3.250622509	1.921500402	0.405499928	0.042325103	11.80155436	2.507652489
1	High CU	7	lf	NA	27	27	28	28	28	29	29	30	30	29	29	30	30	3	10.52767259	9.504626464	9.317174964	11.91034483	11.83	11.01724138	11.31	72.49137741	74.42233214	74.13435	74.35862069	72.5	74.32413793	76.18333333	0.78232741	3.69195592	5.777777778	5.555555556	12.83333333	12.44444444	10.33333333	8.444444444	6.5	669.1666667	43.15856612	1.595780205	1.803548683	0.422050657	0.116025543	10.99748902	1.134211305
1	High CU	8	lf	NA	24	24	24	25	25	25	25	26	26	26	26	27	25	3	12.38585313	12.88854479	10.15542888	10.544	9.584615385	7.9	13.136	74.14566667	71.09963875	73.2667696	76.144	74.2	75.57307692	77.88	0.75014687	3.73433333	7.222222222	6.111111111	12.44444444	10.83333333	9.611111111	8.444444444	8.833333333	547.5	63.09940083	2.916361218	NA	NA	NA	6.007433735	1.453118972
1	High CU	9	lf	NA	27	27	27	25	25	26	27	26	27	27	27	28	26	3	9.769441481	9.564956926	8.00724316	8.818518519	10.74111111	8.918518519	10.66538462	75.16702	72.77323407	76.56913	73.28518519	73.43703704	74.25185185	76.98461538	0.895943139	1.81759538	6.5	5.555555556	12.72222222	9.722222222	7.5	10	5.944444444	537.5	42.7330272	1.777551728	1.289496351	0.332390426	0.169611848	24.39291959	5.24964549
2	Low CU	101	lf	NA	21	23	23	24	24	24	25	25	25	25	25	27	27	6	16.74285714	17.25217391	14.65	16.812	17.16	16.51797484	18.23308026	78.07142857	72.1826087	71.6375	69.82	69.42	70.0859756	67.9047763	1.49022312	-10.16665227	6.166666667	7	10.94444444	10.72222222	8.5	8.111111111	7.888888889	321.6666667	155.8195592	6.149186669	1.420482659	0.072536133	0.179499029	16.18367593	3.999977046
2	Low CU	102	lf	NA	21	24	23	24	24	25	25	25	25	26	26	28	28	7	15.76666667	16.85652174	17.60416667	15.644	16.556	15.19716335	15.51413025	78.9	72.12173913	69.8875	71.704	72.096	71.39200077	68.91447464	-0.25253642	-9.98552536	5.833333333	7.833333333	17.16666667	12.72222222	11.38888889	10.33333333	9.944444444	640	132.1453168	4.933030518	NA	NA	NA	5.051690492	0.312820698
2	Low CU	103	lf	NA	22	23	23	24	24	24	25	24	25	25	25	26	26	4	10.71818182	13.94782609	14.08333333	14.604	11.928	10.23499964	11.40211454	76.19545455	71.85217391	70.04583333	69.644	72.7	74.8209304	72.33908731	0.68393272	-3.85636724	5.833333333	9.333333333	12	10.27777778	7.888888889	7.555555556	7.111111111	-21.66666667	80.49242424	3.00481012	1.606848807	0.080652539	0.132962587	9.607952119	1.673388832
2	Low CU	104	lf	NA	29	29	29	30	30	31	31	32	32	31	32	33	33	4	15.81034483	7.837931034	5.156666667	6.706451613	5.7875	6.933148219	6.553101545	72.48965517	75.56551724	80.86666667	77.76451613	78.78125	77.6905	76.72876303	-9.257243285	4.23910786	4.222222222	5.111111111	7.222222222	6.777777778	6.666666667	6	5.777777778	196.6666667	133.4366391	3.605466078	1.823495853	0.085231756	0.079305663	11.50423964	1.998612071
2	Low CU	105	lf	NA	31	31	30	31	30	31	31	32	34	33	34	32	34	4	19.4483871	12.37333333	5.3	5.058064516	4.558823529	5.357561029	5.446847735	67.35483871	73.50333333	83.00333333	78.77096774	76.39117647	76.75095176	76.96210647	-14.00153937	9.60726776	5	5.666666667	7.166666667	6.555555556	6.666666667	6.666666667	6.222222222	140	100.2926997	3.209109662	2.085055804	0.100827814	0.064983521	4.29449928	0.558455628
2	Low CU	106	lf	NA	27	28	28	28	27	29	29	30	31	30	31	31	32	5	15.85925926	16.58571429	13.48148148	15.49655172	16.87741935	18.28610206	19.44453866	69.74074074	68.99285714	75.8	70.00689655	67.39677419	65.91326194	65.71835875	3.5852794	-4.02238199	6	6.722222222	11.72222222	11.22222222	9.5	8.833333333	8.055555556	451.6666667	74.46625344	2.85927539	NA	NA	NA	5.557486194	0.981848596
2	Low CU	107	lf	NA	27	28	26	27	28	28	29	29	31	30	32	32	33	7	15.23333333	18.45769231	14.55	15.56206897	17.74516129	18.92438531	19.82592815	69.24444444	71.04230769	68.50357143	70.17931034	68.81290323	65.24359594	65.58300364	4.59259482	-3.6614408	6.5	7.888888889	20.22222222	13.22222222	12.38888889	11.55555556	10.05555556	807.5	226.4118457	9.417979344	6.741504728	0.19654881	0.170848158	5.184998124	0.285022665
2	Low CU	108	lf	NA	28	28	29	29	28	30	31	31	32	33	32	36	35	8	13.89285714	9.720689655	11.32142857	12.28064516	15.815625	16.33905472	14.85189983	76.39285714	75.19655172	78.2	72.36451613	70.225	74.92979156	69.892698	0.95904269	-6.50015914	5.611111111	5.777777778	11.88888889	9.333333333	11.05555556	11	6.555555556	616.6666667	641.7871901	23.04544746	3.21005168	0.153790298	0.164758386	11.94948766	2.629996483
2	Low CU	108	lf	NA	28	28	29	29	28	30	31	31	32	33	32	36	35	8	13.89285714	9.720689655	11.32142857	12.28064516	15.815625	16.33905472	14.85189983	76.39285714	75.19655172	78.2	72.36451613	70.225	74.92979156	69.892698	0.95904269	-6.50015914	5.611111111	5.777777778	11.88888889	9.333333333	11.05555556	11	6.555555556	616.6666667	641.7871901	23.04544746	4.110410328	0.137191403	0.077466495	11.94948766	2.629996483
2	Low CU	109	lf	NA	27	26	26	27	27	27	27	28	28	28	29	29	29	3	16.00740741	16.74615385	19.73703704	17.46666667	16.35	13.41919734	12.77340528	68.52222222	69.24615385	67.12222222	68.35185185	70.70357143	70.68128241	71.95962724	-3.23400213	3.43740502	8.222222222	8.5	19.55555556	19.33333333	15.66666667	11.88888889	9.888888889	994.1666667	NA	NA	0.81243191	0.042858227	0.089914509	16.70921325	3.626149157
2	Low CU	110	lf	NA	29	27	28	29	29	25	25	25	25	26	26	26	27	4	11.87241379	6.621428571	5.351724138	14.4	15.812	13.25294512	16.02586819	73.42758621	75.29642857	79.15517241	67	69.348	67.71582808	67.53606444	4.1534544	-5.89152177	8.444444444	8.722222222	13.22222222	11.55555556	9.833333333	8.388888889	7.5	225	148.9325069	8.048330728	3.595025789	0.042999716	0.112013761	15.22065914	0
2	Low CU	111	lf	NA	29	31	32	32	32	33	32	32	31	30	32	33	33	4	16.08275862	6.565625	5.26875	9.284375	11.36774194	9.372793125	12.52156027	68.49310345	76.64375	80.990625	75.590625	75.78709677	73.26947438	71.22067545	-3.56119835	2.727572	6.611111111	8.388888889	16.44444444	12.11111111	9.888888889	9.222222222	7.555555556	410.8333333	194.5592287	8.231358632	2.206549144	0.105581888	0.106756938	11.6774709	2.170116003
2	Low CU	112	wd	NA	21	25	25	25	27	30	32	32	33	34	36	36	35	15	15.85714286	18.864	21.61851852	11.109375	14.16060606	18.73210272	17.23780086	72.57619048	64.944	65.16296296	72.04375	70.13636364	65.72563917	68.27217114	1.380658	-4.30401934	7.666666667	5.055555556	11.22222222	9.222222222	8.111111111	7.277777778	7.944444444	511.6666667	154.0977961	7.560460361	NA	NA	NA	8.884646883	1.598076082
2	Low CU	113	wd	NA	25	28	29	30	32	33	33	34	36	38	38	37	38	13	14.108	20.78275862	29.378125	19.5	21.46944444	20.49347979	22.66108863	71.876	65.35172414	64.5875	68.01818182	64.875	60.50099316	62.56560263	8.55308863	-9.31039737	9	7.944444444	12.38888889	14.61111111	14.11111111	10.16666667	9.5	608.3333333	582.3863636	33.54277112	2.453142631	0.09933945	0.077353186	12.87479597	2.568188004
2	Low CU	114	wd	NA	24	28	28	28	31	31	32	35	36	36	36	39	40	16	16.85	22.81785714	26.89354839	20.159375	30.29166667	34.05956694	31.98542125	71.55	64.07857143	62.12258065	70.034375	57.71944444	60.63424222	54.8910905	15.13542125	-16.6589095	10.80555556	13.33333333	33.33333333	28.44444444	24.88888889	22.72222222	7.888888889	1600	1365.788567	94.44431161	NA	NA	NA	NA	NA
2	Low CU	115	wd	NA	28	31	31	32	32	34	36	36	37	37	38	40	40	12	15.26428571	16.68387097	18.84375	23.01388889	27.63243243	29.20941053	26.79946175	72.16428571	68.81290323	68.128125	61.63055556	59.83243243	58.23251816	58.72646325	11.53517604	-13.43782246	6.666666667	7.722222222	17.27777778	16.33333333	14.94444444	12.83333333	12.38888889	985	730.457989	31.16371443	2.246940567	0.08509651	0.078432126	9.440821451	1.383535028
2	Low CU	116	wd	NA	31	32	31	32	32	33	34	35	36	36	38	40	38	9	9.993548387	21.11935484	20.74375	23.8	28.40555556	28.60337053	29.04660316	76.14516129	64.58709677	67.078125	61.85588235	59.72777778	57.99182079	59.20857368	19.05305477	-16.93658761	6.833333333	6.833333333	19.88888889	18.16666667	15.55555556	15.11111111	11.55555556	1312.5	1365.788567	59.72570863	3.876982008	0.121535172	0.088187293	9.31182654	1.805065966
2	Low CU	117	wd	NA	28	31	32	33	32	34	35	37	39	39	40	41	41	13	15.48571429	21.16875	27.58125	25.81142857	37.08461538	32.154417	33.29206098	69.76785714	64.009375	65.509375	60.56285714	41.27179487	55.12823575	54.35393732	17.80634669	-15.41391982	8.5	9.277777778	23.94444444	19.44444444	19.05555556	14.11111111	10.83333333	1206.666667	72.74449036	3.956983717	3.952040673	0.177222542	0.102125323	8.880111431	0.963719285
2	Low CU	118	wd	NA	28	30	32	33	35	34	34	36	39	39	40	42	41	14	16.90714286	27.240625	28.55	32.05294118	36.08461538	36.91459425	37.72917732	63.45714286	58.471875	54.17222222	57.77647059	52.19230769	52.8269195	52.53506634	20.82203446	-10.92207652	10.88888889	10.72222222	20.16666667	22.11111111	20.33333333	17.16666667	14	1155.833333	111.053719	7.738591197	2.063822595	0.099168015	0.091785312	6.918400472	1.045908511
2	Low CU	119	wd	NA	28	34	36	38	38	40	43	45	46	45	46	47	47	19	20.58571429	30.20555556	34.81578947	35.39534884	36.4326087	36.25579087	35.46416511	68.26785714	56.59722222	57.27368421	53.59534884	51.85869565	53.09506283	52.7122417	14.87845082	-15.55561544	10.16666667	12.11111111	12.27777778	30.27777778	24.38888889	25.27777778	20.16666667	1434.166667	1365.788567	88.86020064	3.101451101	0.16609987	0.13021881	9.206139669	2.281368625
2	Low CU	120	wd	NA	23	25	27	28	27	28	32	32	34	34	34	36	37	14	16.2173913	21.93703704	24.47777778	28.65	31.08529412	34.95060971	36.33777	70.76956522	63.33333333	66.56666667	56.740625	56.48529412	57.50284765	52.67565432	20.1203787	-18.0939109	7.638888889	9.111111111	20.05555556	17.88888889	14.83333333	12.55555556	11.16666667	897.5	138.6019284	6.775552232	4.860524172	0.16415832	0.085204806	4.436541023	0.154243643
2	Low CU	121	wd	NA	28	32	33	35	34	38	39	39	41	42	44	45	44	17	16.97857143	25.87878788	33.20294118	34.03589744	36.12439024	38.52718091	38.00920136	69.45714286	60.37878788	62.67941176	54.67692308	52.70487805	51.33944432	51.02413341	21.03062993	-18.43300945	9.277777778	9.111111111	18.02777778	20	18.77777778	15.38888889	14.88888889	1159.166667	94.26652893	5.596889255	2.570010946	0.124174487	0.123110812	9.885558376	1.839179742
2	Low CU	122	wd	NA	28	32	32	35	36	36	36	36	37	37	38	39	39	11	20.47142857	30.43125	31.33333333	32.68888889	35.77567568	38.11971763	37.58124077	63.66428571	58.378125	54.525	54.875	52.12162162	52.46866632	51.22806846	17.1098122	-12.43621725	10.55555556	9.111111111	21.83333333	16.38888889	13.27777778	10.66666667	8.055555556	755.8333333	NA	NA	1.815106256	0.085533303	0.087429729	6.585037886	0.757089324
2	Low CU	123	wd_wwp	wd_wwp	27	29	25	26	28	28	28	30	30	32	36	34	34	11	15.2962963	12.244	16.45	18.89285714	27.29	27.63845919	28.10046532	73.2962963	70.32	68.50357143	66.04285714	72.34666667	59.14382944	59.57603441	12.80416902	-13.72026189	9.222222222	8.388888889	11.5	13.27777778	11.11111111	11.72222222	10.27777778	450	170.0241047	10.03439774	1.611593972	0.081688847	0.077869948	9.092103139	0.842914075
2	Low CU	124	wd_wwp	wd_wwp	22	25	29	30	32	32	32	32	34	35	33	37	38	16	12.25909091	16.10344828	21.590625	20.34375	19.08823529	26.72357848	28.30219763	76.80454545	68.03793103	65.253125	65.66875	57.48529412	60.72808455	57.29377658	16.04310672	-19.51076887	8.944444444	10.33333333	17.33333333	9	11.38888889	10.77777778	9.722222222	205.8333333	417.0971074	23.87458223	NA	NA	NA	6.484154933	0.818402191
2	Low CU	125	wd_wwp	wd_wwp	27	31	31	32	33	33	32	24	35	35	36	36	35	12	15.81851852	21.71612903	25.61515152	25.3375	25.67428571	27.54696739	25.09827477	76.3037037	63.85483871	60.91818182	64.3875	60.14857143	58.46081833	60.95597943	9.27975625	-15.34772427	8	10	19.5	17.33333333	18.05555556	17.05555556	13.77777778	1015	79.20110193	4.054772037	2.043697399	0.098334687	0.083802284	11.5881657	0.809500175
2	Low CU	126	wd_wwp	wd_wwp	25	30	31	32	34	34	34	37	38	39	39	40	40	15	16.036	21.6	24.18529412	29.37941176	29.59473684	33.16759205	31.7218685	76.816	65.17419355	62.27352941	62.55882353	56.57631579	56.21725718	55.95637325	15.6858685	-20.85962675	8.333333333	10.88888889	18.61111111	23.22222222	20.83333333	16.72222222	15	1136.666667	718.8360882	38.33485791	1.392047392	0.06851142	0.069148735	12.24966771	2.251867906
2	Low CU	127	wd_wwp	wd_wwp	28	34	34	36	36	37	36	40	40	40	41	42	42	14	16.575	26.44705882	31.13888889	31.77777778	30.7375	34.74785634	35.96848762	74.02142857	61.95882353	60.60277778	61.67222222	55.8825	54.66598878	54.29886857	19.39348762	-19.72256	10.22222222	10.77777778	29.94444444	27	20.22222222	15.22222222	11.66666667	1491.666667	813.5330579	53.21888299	NA	NA	NA	13.6088525	2.401011641
2	Low CU	128	wd_wwp	wd_wwp	28	30	31	32	32	33	35	36	38	40	42	44	44	16	14.86428571	20.73225806	25.69375	27.38	31.32894737	34.40805833	33.37299182	71.01428571	65.14193548	65.9625	61.48857143	59.03947368	55.0773031	53.72228614	18.50870611	-17.29199957	8.388888889	13.61111111	32.72222222	29.05555556	27	27	25.16666667	2013.333333	1365.788567	73.3218049	1.836064964	0.091227613	0.092702208	8.857375246	1.203831565
2	Low CU	129	wd_wwp	wd_wwp	28	31	32	32	33	34	36	36	36	37	38	40	40	12	15.50357143	24.2625	25.10909091	24.90833333	26.35	31.54616105	31.777451	68.33571429	60.61875	62.91515152	59.43333333	61.58333333	57.78187211	57.0197295	16.27387957	-11.31598479	7.944444444	11.38888889	14.77777778	25.38888889	14.61111111	13.05555556	12.66666667	687.5	82.6446281	4.201684067	0.984943898	0.046304023	0.095656815	10.03801992	2.144842064
2	Low CU	130	wd_wwp	wd_wwp	28	30	31	32	32	33	35	36	36	38	40	41	42	14	18.36071429	26.41290323	29.33125	29.7	32.75	37.156167	38.05090143	64.18214286	60.08387097	61.653125	57.58857143	55.55277778	50.649972	50.24783262	19.69018714	-13.93431024	8.611111111	8.611111111	21.66666667	21.11111111	16.33333333	15.55555556	14.22222222	1290.833333	822.572314	45.32924786	3.336720096	0.143124048	0.090277648	14.84197879	2.215590504
2	Low CU	131	wd_wwp	wd_wwp	25	28	28	29	30	30	30	31	31	32	32	33	34	9	18.436	21.68214286	22.89333333	21.69	25.90645161	28.43625844	28.20109479	69.028	62.88571429	61.54666667	63.82	62.5483871	61.37200594	58.30240824	9.76509479	-10.72559176	10.22222222	9.166666667	27.22222222	33.33333333	33.33333333	33.33333333	26.44444444	2975.833333	310.7782369	20.33017646	2.086326778	0.082979691	0.070878361	6.668985439	1.286545375
2	Low CU	132	wd_wwp	wd_wwp	28	29	28	30	31	32	32	34	35	35	36	37	38	10	12.50714286	13.44285714	14.10645161	17.690625	21.51142857	25.38306714	26.04867032	72.13214286	73.29285714	69.42580645	71.40625	64.18571429	62.367275	59.74179316	13.54152746	-12.3903497	9.722222222	10	9.833333333	33.33333333	11.22222222	9.888888889	9.333333333	718.3333333	427.8581267	26.62015383	2.208500843	0.109810889	0.114365138	7.647352143	1.214688286
2	Low CU	133	wd_wwp	wd_wwp	28	28	30	30	32	32	31	33	35	34	36	36	37	9	11.58214286	16.42	18.671875	19.95806452	21.12857143	24.70831075	27.35486405	72.41071429	68.18333333	66.090625	68.76774194	63.72571429	60.6747575	60.43452189	15.77272119	-11.9761924	10.05555556	11	21.44444444	20.55555556	26.83333333	12.66666667	11.16666667	1127.5	NA	NA	NA	NA	NA	5.736360367	0.5777233
2	Low CU	134	wd_wwe	wd_extr	28	32	33	35	38	40	42	43	46	48	48	36	49	21	21.15	30.46060606	35.95	38.84761905	41.89130435	40.73172813	39.68896673	64.03214286	58.13030303	53.61578947	50.99047619	49.52173913	51.55045583	50.63337592	18.53896673	-13.39876694	9.888888889	14.61111111	30.94444444	33.33333333	33.33333333	33.33333333	30.38888889	2411.666667	1365.788567	86.43232631	3.554759569	0.150329406	0.084638638	12.98236084	2.300116249
2	Low CU	135	wd_wwe	wd_extr	22	26	26	28	30	30	31	33	35	38	37	49	38	27	15.04545455	23.35769231	26.13	40.59677419	31.3	35.67547919	35.49642316	73.39090909	66.53461538	58.96333333	36.23548387	54.87428571	54.06597757	53.76877526	20.45096861	-19.62213383	9.722222222	9.055555556	28.38888889	27.22222222	22.5	22.22222222	21.5	2110	385.6749311	23.99563162	3.264454024	0.153167153	0.151894384	7.123067553	0.300835701
2	Low CU	136	wd_wwe	wd_extr	32	36	36	38	40	40	41	42	41	44	45	46	46	14	13.659375	16.35555556	18.25	19.18536585	23.47317073	22.910686	24.97613739	72.928125	69.88611111	67.8625	65.51219512	65.33170732	63.46773356	60.27430652	11.31676239	-12.65381848	8.5	9.388888889	23.5	22.72222222	19.16666667	16.44444444	14.11111111	1399.166667	1365.788567	74.29295464	NA	NA	NA	11.53916032	2.979463261
2	Low CU	137	wd_wwe	wd_extr	26	29	29	30	32	32	32	34	34	36	38	39	40	14	16.77307692	14.31724138	15.00625	17.259375	24.51470588	26.25929932	28.60755675	70.58846154	70.20344828	67.8875	70.315625	64.36764706	59.44464842	57.31859675	11.83447983	-13.26986479	8.722222222	9	17.38888889	20.27777778	16.33333333	12.66666667	11.83333333	962.5	80.49242424	4.492906561	1.543730638	0.078279142	0.079702759	12.85362328	3.118861254
2	Low CU	138	wd_wwe	wd_extr	27	32	34	36	36	38	40	42	43	44	45	46	45	19	20.22222222	28.39411765	33.71111111	37.5775	40.49534884	37.86669844	37.98380111	68.65555556	58.04411765	55.93333333	52.4675	50.3372093	51.78299378	51.103062	17.76157889	-17.55249356	9.833333333	14.66666667	22.33333333	28.72222222	32.5	23.05555556	23.16666667	1565.833333	1213.412534	76.35798686	NA	NA	NA	17.78602583	4.202822931
2	Low CU	139	wd_wwe	wd_extr	26	30	31	32	32	33	34	34	35	36	36	37	36	11	18.83846154	25.90967742	29.81875	30.25588235	31.90571429	31.49907583	33.46347806	69.68461538	61.00322581	60.68125	57.64705882	57.15142857	57.19430722	56.3437675	14.62501652	-13.34084788	8.194444444	9.555555556	19.72222222	19.55555556	15.94444444	14.44444444	13.61111111	1004.166667	61.5530303	3.22785625	5.813279184	0.278373495	0.255106389	14.24139906	2.571700882
2	Low CU	140	wd_wwe	wd_extr	25	29	29	30	31	32	33	34	35	36	38	38	38	13	18.864	25.99655172	29.33225806	31.22727273	33.83428571	34.24227105	33.73494395	70.652	62.36551724	61.86129032	57.34242424	55.35714286	53.49368553	53.30044605	14.87094395	-17.35155395	11.05555556	10.72222222	17.77777778	20.5	21.38888889	18	17.72222222	1148.333333	251.8078512	17.81537918	2.189976863	0.112980592	0.087752691	11.57415103	1.690456942
2	Low CU	141	wd_wwe	wd_extr	27	29	29	30	30	31	31	32	33	32	34	34	34	7	13.5962963	10.55517241	13.43666667	13.13548387	16.62121212	18.60705265	19.55461782	73.13333333	74.37241379	75.24333333	71.57419355	67.86363636	65.88176265	67.51399324	5.95832152	-5.61934009	6.888888889	8.333333333	19.83333333	18	17.33333333	12.33333333	12.33333333	1085	189.3939394	8.34950039	NA	NA	NA	10.60676764	1.533534574
2	Low CU	142	wd_wwe	wd_extr	27	30	31	33	32	32	33	34	35	35	37	37	37	10	11.77407407	8.296774194	9.86875	11.81515152	14.06	15.36529386	16.79691368	77.9	75.84516129	77.596875	75.02424242	70.6	69.44915162	69.32957622	5.02283961	-8.57042378	5.166666667	4.611111111	17.94444444	14.61111111	10	8.666666667	8.5	1041.666667	625	20.66501347	2.047176983	0.096143985	0.071685978	11.04822361	2.287124183
2	Low CU	143	wd_wwe	wd_extr	28	29	29	32	34	36	39	40	42	43	44	46	46	18	15.82857143	21.53448276	28.17941176	34.05128205	35.97142857	39.93366409	40.41550674	67.11785714	65.76896552	61.32647059	53.8974359	52.16666667	50.38404909	48.47087022	24.58693531	-18.64698692	10.11111111	11.66666667	31.66666667	30.5	30.16666667	30.16666667	25	2475	1365.788567	88.37462578	1.1711124	0.057839215	0.155059882	NA	NA
2	Low CU	144	wd_wwe	wd_extr	26	30	33	36	36	41	43	44	44	44	49	46	44	23	14.01538462	26.73939394	37.74722222	35.87209302	36.50454545	33.04750102	36.16072477	74.38846154	59.84242424	58.82777778	52.2255814	53.15681818	48.55723878	54.11112091	22.14534015	-20.27734063	11.11111111	12.27777778	30.55555556	33.33333333	33.33333333	33.22222222	31.61111111	2730	113.2059229	8.049554995	NA	NA	NA	8.087731449	1.637930848
2	Low CU	145	wd_bre	wd_extr	25	27	27	29	30	33	36	36	36	37	39	38	38	14	15.62	22.07333333	26.33666667	26.17777778	28.775	29.90858359	30.99754237	71.256	64.17666667	67.74666667	57.68055556	58.88055556	56.97216128	58.63173632	15.37754237	-12.62426368	8.861111111	14.33333333	17.61111111	21.38888889	21.27777778	16.33333333	14.72222222	584.1666667	NA	NA	NA	NA	NA	5.301780014	0.700136412
2	Low CU	146	wd_bre	wd_extr	26	29	30	32	32	30	30	31	33	33	33	34	34	8	11.8	15.11481481	19.021875	20.75	22.56060606	23.38192536	25.09162847	71.83461538	69.81111111	61.703125	64.74	61.88484848	62.91071	62.38531794	13.29162847	-9.44929744	10	11.22222222	20.66666667	20.88888889	19.11111111	15.27777778	12.72222222	954.1666667	NA	NA	2.415153375	0.124671899	0.127649767	3.370150979	0.162623735
2	Low CU	147	wd_bre	wd_extr	30	34	33	34	35	36	42	43	44	44	44	45	45	15	19.19333333	33.96666667	37.72285714	35.76428571	37.44090909	39.5046625	37.82930578	64.1	62.05757576	59.71428571	52.52380952	51.35454545	52.58516409	51.43593267	18.63597245	-12.66406733	12.05555556	13.66666667	33.33333333	33.33333333	33.33333333	33.33333333	30.83333333	2617.5	1365.788567	105.3697461	1.994870818	0.095601511	0.073826903	7.974149729	0.907116543
2	Low CU	148	wd_bre	wd_extr	27	30	36	38	38	40	37	38	40	42	42	42	42	15	14.2	23.59722222	27.28947368	32.1	36.2525	36.27402214	36.76822976	70.86666667	54.87777778	54.45	56.21621622	54.075	52.9541469	53.25044	22.56822976	-17.61622667	9.777777778	14.16666667	33.33333333	33.33333333	33.33333333	32.66666667	29.11111111	2504.166667	1225.895317	76.7076681	2.009603478	0.092984067	0.092080275	8.467956571	0.84795163
2	Low CU	149	wd_bre	wd_extr	25	28	28	29	30	31	32	34	38	40	42	42	41	17	14.124	18.5	22.63333333	26.2625	34.93157895	40.05409429	39.12826634	71.78	67.05357143	64.97333333	62.35	53.77631579	49.8943419	50.88870341	25.00426634	-20.89129659	11.66666667	12.27777778	21.61111111	27.83333333	26.94444444	26.22222222	23.5	1773.333333	108.4710744	8.098525672	7.948096089	0.372954401	0.372459214	4.784027674	0.32014782
2	Low CU	150	wd_bre	wd_extr	27	31	32	32	33	34	36	38	34	36	37	38	38	11	14.83703704	24.525	31.24857143	34.25277778	28.19705882	31.75507622	33.68283579	73.81851852	60.715625	56.71428571	54.94444444	60.48823529	56.8507273	55.19480947	18.84579875	-18.62370905	10.5	11.05555556	25.88888889	23.83333333	23.72222222	19.22222222	13.83333333	1495	935.3477961	62.85034387	4.956459509	0.208753135	0.099854283	6.647118671	0.622893829
2	Low CU	151	wd_bre	wd_extr	25	30	32	32	33	33	34	35	36	37	39	40	39	15	9.304	11.146875	11.26666667	11.41470588	15.35	19.190018	19.86101836	80.144	72.975	75.6	73.27647059	69.02777778	65.88165077	65.41771026	10.55701836	-14.72628974	6.111111111	6.777777778	17.27777778	17.94444444	13.94444444	13.88888889	8	1096.666667	205.7506887	8.046494328	3.115557995	0.156071493	0.122041027	12.18666351	1.766110416
2	Low CU	152	wd_bre	wd_extr	30	34	35	36	38	40	41	40	45	48	48	49	49	19	15.72666667	20.74857143	25.79210526	27.96428571	30.95555556	33.40840333	33.92322306	70.66666667	65.72571429	63.19473684	59.28095238	56.58222222	54.48400979	54.33278755	18.19655639	-16.33387912	6.833333333	15.88888889	33.33333333	33.33333333	33.33333333	33.33333333	31.33333333	2325	1365.788567	59.72570863	NA	NA	NA	7.683464864	1.36910095
2	Low CU	153	wd_bre	wd_extr	24	27	28	29	30	31	32	34	33	33	35	36	36	12	13.69166667	20.26071429	25.25	26.35625	27.8030303	29.11179943	31.0342525	72.32083333	65.93571429	65.14666667	61.375	58.6	57.837628	57.92845611	17.34258583	-14.39237722	8.777777778	10.94444444	24.38888889	26.71666667	21.22222222	13.83333333	10.77777778	1269	289.6866391	16.27264983	1.963381244	0.09589547	0.08136193	10.59896354	2.186034534
2	Low CU	154	wd_bre	wd_extr	25	26	27	28	30	29	31	32	33	34	36	37	38	13	13.744	18.15185185	21.45	22.1	26.92727273	29.18968194	31.40651553	70.248	65.1	62.83666667	63.30645161	60.36060606	57.78998806	55.61945553	17.66251553	-14.62854447	7.277777778	11.11111111	27.77777778	26.44444444	17.05555556	14.11111111	13.05555556	1257.5	1238.378099	57.67628581	3.872566137	0.147435104	0.121042763	10.93928592	1.122773722
2	Low CU	155	wd_bre	wd_extr	28	30	32	34	35	37	38	40	41	43	45	47	47	19	20.05357143	27.228125	NA	35.03421053	38.1195122	39.43851044	40.19426787	65.83928571	59.55	NA	53.63421053	51.92195122	50.17545489	48.95430213	20.14069644	-16.88498358	11.05555556	14.66666667	30.22222222	28.83333333	29.61111111	31.61111111	30.11111111	2080	1365.788567	96.62939851	6.718112448	0.249471434	0.118351067	14.20190553	2.600193188
[truncated: 1 more columns]
