# Supplementary material for: Carbohydrate utilization by the gut microbiome determines host health responsiveness to whole grain type and processing methods
Source: Gut Microbes. 2022 Sep 21;14(1):2126275. doi: 10.1080/19490976.2022.2126275 (PMC9519025; doi:10.1080/19490976.2022.2126275)
Supplement: Supplemental Material [file KGMI_A_2126275_SM9231.zip › Caroline_BigMAC_pathway_class.csv]

function.	Class1	Class2	Class3	Class4	Class5	pathway
ARGSYN-PWY	Pathways	Biosynthesis	Amine and Polyamine Biosynthesis	Amino Acid Biosynthesis		L-arginine biosynthesis I (via L-ornithine)
ARGSYNBSUB-PWY	Pathways	Biosynthesis	Amine and Polyamine Biosynthesis	Amino Acid Biosynthesis		L-arginine biosynthesis II (acetyl cycle)
PWY-5154	Pathways	Biosynthesis	Amine and Polyamine Biosynthesis	Amino Acid Biosynthesis		L-arginine biosynthesis III (via N-acetyl-L-citrulline)
PWY-7400	Pathways	Biosynthesis	Amine and Polyamine Biosynthesis	Amino Acid Biosynthesis		L-arginine biosynthesis IV (archaebacteria)
PWY-5505	Pathways	Biosynthesis	Amine and Polyamine Biosynthesis	Amino Acid Biosynthesis		L-glutamate and L-glutamine biosynthesis
HISTSYN-PWY	Pathways	Biosynthesis	Amine and Polyamine Biosynthesis	Amino Acid Biosynthesis		L-histidine biosynthesis
ILEUSYN-PWY	Pathways	Biosynthesis	Amine and Polyamine Biosynthesis	Amino Acid Biosynthesis		L-isoleucine biosynthesis I (from threonine)
PWY-5101	Pathways	Biosynthesis	Amine and Polyamine Biosynthesis	Amino Acid Biosynthesis		L-isoleucine biosynthesis II
PWY-5103	Pathways	Biosynthesis	Amine and Polyamine Biosynthesis	Amino Acid Biosynthesis		L-isoleucine biosynthesis III
PWY-5104	Pathways	Biosynthesis	Amine and Polyamine Biosynthesis	Amino Acid Biosynthesis		L-isoleucine biosynthesis IV
DAPLYSINESYN-PWY	Pathways	Biosynthesis	Amine and Polyamine Biosynthesis	Amino Acid Biosynthesis		L-lysine biosynthesis I
PWY-2941	Pathways	Biosynthesis	Amine and Polyamine Biosynthesis	Amino Acid Biosynthesis		L-lysine biosynthesis II
PWY-2942	Pathways	Biosynthesis	Amine and Polyamine Biosynthesis	Amino Acid Biosynthesis		L-lysine biosynthesis III
PWY-5097	Pathways	Biosynthesis	Amine and Polyamine Biosynthesis	Amino Acid Biosynthesis		L-lysine biosynthesis VI
HOMOSER-METSYN-PWY	Pathways	Biosynthesis	Amine and Polyamine Biosynthesis	Amino Acid Biosynthesis		L-methionine biosynthesis I
HSERMETANA-PWY	Pathways	Biosynthesis	Amine and Polyamine Biosynthesis	Amino Acid Biosynthesis		L-methionine biosynthesis III
PWY-7527	Pathways	Biosynthesis	Amine and Polyamine Biosynthesis	Amino Acid Biosynthesis		L-methionine salvage cycle III
GLUTORN-PWY	Pathways	Biosynthesis	Amine and Polyamine Biosynthesis	Amino Acid Biosynthesis		L-ornithine biosynthesis
TRPSYN-PWY	Pathways	Biosynthesis	Amine and Polyamine Biosynthesis	Amino Acid Biosynthesis		L-tryptophan biosynthesis
VALSYN-PWY	Pathways	Biosynthesis	Amine and Polyamine Biosynthesis	Amino Acid Biosynthesis		L-valine biosynthesis
COMPLETE-ARO-PWY	Pathways	Biosynthesis	Amine and Polyamine Biosynthesis	Amino Acid Biosynthesis		superpathway of aromatic amino acid biosynthesis
BRANCHED-CHAIN-AA-SYN-PWY	Pathways	Biosynthesis	Amine and Polyamine Biosynthesis	Amino Acid Biosynthesis		superpathway of branched amino acid biosynthesis
PWY0-1061	Pathways	Biosynthesis	Amine and Polyamine Biosynthesis	Amino Acid Biosynthesis		superpathway of L-alanine biosynthesis
ASPASN-PWY	Pathways	Biosynthesis	Amine and Polyamine Biosynthesis	Amino Acid Biosynthesis		superpathway of L-aspartate and L-asparagine biosynthesis
PWY-3001	Pathways	Biosynthesis	Amine and Polyamine Biosynthesis	Amino Acid Biosynthesis		superpathway of L-isoleucine biosynthesis I
P4-PWY	Pathways	Biosynthesis	Amine and Polyamine Biosynthesis	Amino Acid Biosynthesis		superpathway of L-lysine, L-threonine and L-methionine biosynthesis I
PWY-5345	Pathways	Biosynthesis	Amine and Polyamine Biosynthesis	Amino Acid Biosynthesis		superpathway of L-methionine biosynthesis (by sulfhydrylation)
PWY-5347	Pathways	Biosynthesis	Amine and Polyamine Biosynthesis	Amino Acid Biosynthesis		superpathway of L-methionine biosynthesis (transsulfuration)
PWY-6628	Pathways	Biosynthesis	Amine and Polyamine Biosynthesis	Amino Acid Biosynthesis		superpathway of L-phenylalanine biosynthesis
SER-GLYSYN-PWY	Pathways	Biosynthesis	Amine and Polyamine Biosynthesis	Amino Acid Biosynthesis		superpathway of L-serine and glycine biosynthesis I
THRESYN-PWY	Pathways	Biosynthesis	Amine and Polyamine Biosynthesis	Amino Acid Biosynthesis		superpathway of L-threonine biosynthesis
PWY-6629	Pathways	Biosynthesis	Amine and Polyamine Biosynthesis	Amino Acid Biosynthesis		superpathway of L-tryptophan biosynthesis
PWY-6630	Pathways	Biosynthesis	Amine and Polyamine Biosynthesis	Amino Acid Biosynthesis		superpathway of L-tyrosine biosynthesis
PWY-4361	Pathways	Biosynthesis	Amine and Polyamine Biosynthesis	Amino Acid Biosynthesis		S-methyl-5-thio-?-D-ribose 1-phosphate degradation I
P101-PWY	Pathways	Biosynthesis	Amine and Polyamine Biosynthesis	Polyamine Biosynthesis		ectoine biosynthesis
PWY-6562	Pathways	Biosynthesis	Amine and Polyamine Biosynthesis	Polyamine Biosynthesis		norspermidine biosynthesis
ARG+POLYAMINE-SYN	Pathways	Biosynthesis	Amine and Polyamine Biosynthesis	Polyamine Biosynthesis		superpathway of arginine and polyamine biosynthesis
POLYAMSYN-PWY	Pathways	Biosynthesis	Amine and Polyamine Biosynthesis	Polyamine Biosynthesis		superpathway of polyamine biosynthesis I
POLYAMINSYN3-PWY	Pathways	Biosynthesis	Amine and Polyamine Biosynthesis	Polyamine Biosynthesis		superpathway of polyamine biosynthesis II
TRNA-CHARGING-PWY	Pathways	Biosynthesis	Aminoacyl-tRNA Charging	Aminoacyl-tRNA Charging		tRNA charging
PWY-6163	Pathways	Biosynthesis	Aromatic Compound Biosynthesis	Chorismate Biosynthesis		chorismate biosynthesis from 3-dehydroquinate
ARO-PWY	Pathways	Biosynthesis	Aromatic Compound Biosynthesis	Chorismate Biosynthesis		chorismate biosynthesis I
PWY-6165	Pathways	Biosynthesis	Aromatic Compound Biosynthesis	Chorismate Biosynthesis		chorismate biosynthesis II (archaea)
PWY-7031	Pathways	Biosynthesis	Carbohydrate Biosynthesis	Glycan Biosynthesis	Protein Glycosylation	protein N-glycosylation (bacterial)
GLYCOGENSYNTH-PWY	Pathways	Biosynthesis	Carbohydrate Biosynthesis	Polysaccharide Biosynthesis	Glycogen and Starch Biosynthesis	glycogen biosynthesis I (from ADP-D-Glucose)
ECASYN-PWY	Pathways	Biosynthesis	Carbohydrate Biosynthesis	Polysaccharide Biosynthesis		enterobacterial common antigen biosynthesis
GLUCONEO-PWY	Pathways	Biosynthesis	Carbohydrate Biosynthesis	Sugar Biosynthesis	Gluconeogenesis	gluconeogenesis I
SUCSYN-PWY	Pathways	Biosynthesis	Carbohydrate Biosynthesis	Sugar Biosynthesis	Sucrose Biosynthesis	sucrose biosynthesis I (from photosynthesis)
PWY-7347	Pathways	Biosynthesis	Carbohydrate Biosynthesis	Sugar Biosynthesis	Sucrose Biosynthesis	sucrose biosynthesis III
PWY0-1241	Pathways	Biosynthesis	Carbohydrate Biosynthesis	Sugar Biosynthesis	Sugar Nucleotide Biosynthesis	ADP-L-glycero-&beta;-D-manno-heptose biosynthesis
PWY-1269	Pathways	Biosynthesis	Carbohydrate Biosynthesis	Sugar Biosynthesis	Sugar Nucleotide Biosynthesis	CMP-3-deoxy-D-manno-octulosonate biosynthesis I
PWY-6749	Pathways	Biosynthesis	Carbohydrate Biosynthesis	Sugar Biosynthesis	Sugar Nucleotide Biosynthesis	CMP-legionaminate biosynthesis I
PWY-6143	Pathways	Biosynthesis	Carbohydrate Biosynthesis	Sugar Biosynthesis	Sugar Nucleotide Biosynthesis	CMP-pseudaminate biosynthesis
PWY-7315	Pathways	Biosynthesis	Carbohydrate Biosynthesis	Sugar Biosynthesis	Sugar Nucleotide Biosynthesis	dTDP-N-acetylthomosamine biosynthesis
PWY-7316	Pathways	Biosynthesis	Carbohydrate Biosynthesis	Sugar Biosynthesis	Sugar Nucleotide Biosynthesis	dTDP-N-acetylviosamine biosynthesis
PWY-6478	Pathways	Biosynthesis	Carbohydrate Biosynthesis	Sugar Biosynthesis	Sugar Nucleotide Biosynthesis	GDP-D-glycero-&alpha;-D-manno-heptose biosynthesis
PWY-5659	Pathways	Biosynthesis	Carbohydrate Biosynthesis	Sugar Biosynthesis	Sugar Nucleotide Biosynthesis	GDP-mannose biosynthesis
OANTIGEN-PWY	Pathways	Biosynthesis	Carbohydrate Biosynthesis	Sugar Biosynthesis	Sugar Nucleotide Biosynthesis	O-antigen building blocks biosynthesis (E. coli)
PWY-5823	Pathways	Biosynthesis	Carbohydrate Biosynthesis	Sugar Biosynthesis	Sugar Nucleotide Biosynthesis	superpathway of CDP-glucose-derived O-antigen building blocks biosynthesis
PWY-7323	Pathways	Biosynthesis	Carbohydrate Biosynthesis	Sugar Biosynthesis	Sugar Nucleotide Biosynthesis	superpathway of GDP-mannose-derived O-antigen building blocks biosynthesis
PWY-7328	Pathways	Biosynthesis	Carbohydrate Biosynthesis	Sugar Biosynthesis	Sugar Nucleotide Biosynthesis	superpathway of UDP-glucose-derived O-antigen building blocks biosynthesis
PWY-7332	Pathways	Biosynthesis	Carbohydrate Biosynthesis	Sugar Biosynthesis	Sugar Nucleotide Biosynthesis	superpathway of UDP-N-acetylglucosamine-derived O-antigen building blocks biosynthesis
PWY-7090	Pathways	Biosynthesis	Carbohydrate Biosynthesis	Sugar Biosynthesis	Sugar Nucleotide Biosynthesis	UDP-2,3-diacetamido-2,3-dideoxy-&alpha;-D-mannuronate biosynthesis
UDPNAGSYN-PWY	Pathways	Biosynthesis	Carbohydrate Biosynthesis	Sugar Biosynthesis	Sugar Nucleotide Biosynthesis	UDP-N-acetyl-D-glucosamine biosynthesis I
CALVIN-PWY	Pathways	Biosynthesis	Carbohydrate Biosynthesis	Sugar Biosynthesis		Calvin-Benson-Bassham cycle
COLANSYN-PWY	Pathways	Biosynthesis	Carbohydrate Biosynthesis	Sugar Biosynthesis		colanic acid building blocks biosynthesis
DTDPRHAMSYN-PWY	Pathways	Biosynthesis	Carbohydrate Biosynthesis	Sugar Biosynthesis		dTDP-L-rhamnose biosynthesis I
PEPTIDOGLYCANSYN-PWY	Pathways	Biosynthesis	Cell Structure Biosynthesis	Cell Wall Biosynthesis	Peptidoglycan Biosynthesis	peptidoglycan biosynthesis I (meso-diaminopimelate containing)
PWY-5265	Pathways	Biosynthesis	Cell Structure Biosynthesis	Cell Wall Biosynthesis	Peptidoglycan Biosynthesis	peptidoglycan biosynthesis II (staphylococci)
PWY-6385	Pathways	Biosynthesis	Cell Structure Biosynthesis	Cell Wall Biosynthesis	Peptidoglycan Biosynthesis	peptidoglycan biosynthesis III (mycobacteria)
PWY-6471	Pathways	Biosynthesis	Cell Structure Biosynthesis	Cell Wall Biosynthesis	Peptidoglycan Biosynthesis	peptidoglycan biosynthesis IV (Enterococcus faecium)
PWY-6470	Pathways	Biosynthesis	Cell Structure Biosynthesis	Cell Wall Biosynthesis	Peptidoglycan Biosynthesis	peptidoglycan biosynthesis V (&beta;-lactam resistance)
PWY0-1586	Pathways	Biosynthesis	Cell Structure Biosynthesis	Cell Wall Biosynthesis	Peptidoglycan Biosynthesis	peptidoglycan maturation (meso-diaminopimelate containing)
PWY-6387	Pathways	Biosynthesis	Cell Structure Biosynthesis	Cell Wall Biosynthesis	Peptidoglycan Biosynthesis	UDP-N-acetylmuramoyl-pentapeptide biosynthesis I (meso-diaminopimelate containing)
PWY-6386	Pathways	Biosynthesis	Cell Structure Biosynthesis	Cell Wall Biosynthesis	Peptidoglycan Biosynthesis	UDP-N-acetylmuramoyl-pentapeptide biosynthesis II (lysine-containing)
TEICHOICACID-PWY	Pathways	Biosynthesis	Cell Structure Biosynthesis	Cell Wall Biosynthesis	Teichoic Acid Biosynthesis	teichoic acid (poly-glycerol) biosynthesis
PWY-6397	Pathways	Biosynthesis	Cell Structure Biosynthesis	Cell Wall Biosynthesis		mycolyl-arabinogalactan-peptidoglycan complex biosynthesis
PWY-6467	Pathways	Biosynthesis	Cell Structure Biosynthesis	Lipopolysaccharide Biosynthesis		Kdo transfer to lipid IVA III (Chlamydia)
NAGLIPASYN-PWY	Pathways	Biosynthesis	Cell Structure Biosynthesis	Lipopolysaccharide Biosynthesis		lipid IVA biosynthesis
PWY0-1338	Pathways	Biosynthesis	Cell Structure Biosynthesis	Lipopolysaccharide Biosynthesis		polymyxin resistance
KDO-NAGLIPASYN-PWY	Pathways	Biosynthesis	Cell Structure Biosynthesis	Lipopolysaccharide Biosynthesis		superpathway of (Kdo)2-lipid A biosynthesis
LPSSYN-PWY	Pathways	Biosynthesis	Cell Structure Biosynthesis	Lipopolysaccharide Biosynthesis		superpathway of lipopolysaccharide biosynthesis
COA-PWY	Pathways	Biosynthesis	Cofactor, Carrier, and Vitamin Biosynthesis	Carrier Biosynthesis	Coenzyme A Biosynthesis	coenzyme A biosynthesis I
PANTOSYN-PWY	Pathways	Biosynthesis	Cofactor, Carrier, and Vitamin Biosynthesis	Carrier Biosynthesis	Coenzyme A Biosynthesis	pantothenate and coenzyme A biosynthesis I
PANTO-PWY	Pathways	Biosynthesis	Cofactor, Carrier, and Vitamin Biosynthesis	Carrier Biosynthesis	Coenzyme A Biosynthesis	phosphopantothenate biosynthesis I
PWY-6654	Pathways	Biosynthesis	Cofactor, Carrier, and Vitamin Biosynthesis	Carrier Biosynthesis	Coenzyme A Biosynthesis	phosphopantothenate biosynthesis III (archaea)
PWY-5837	Pathways	Biosynthesis	Cofactor, Carrier, and Vitamin Biosynthesis	Carrier Biosynthesis	Electron Carrier Biosynthesis	1,4-dihydroxy-2-naphthoate biosynthesis I
PWY-7374	Pathways	Biosynthesis	Cofactor, Carrier, and Vitamin Biosynthesis	Carrier Biosynthesis	Electron Carrier Biosynthesis	1,4-dihydroxy-6-naphthoate biosynthesis I
PWY-7371	Pathways	Biosynthesis	Cofactor, Carrier, and Vitamin Biosynthesis	Carrier Biosynthesis	Electron Carrier Biosynthesis	1,4-dihydroxy-6-naphthoate biosynthesis II
P241-PWY	Pathways	Biosynthesis	Cofactor, Carrier, and Vitamin Biosynthesis	Carrier Biosynthesis	Electron Carrier Biosynthesis	coenzyme B biosynthesis
PWY-5198	Pathways	Biosynthesis	Cofactor, Carrier, and Vitamin Biosynthesis	Carrier Biosynthesis	Electron Carrier Biosynthesis	factor 420 biosynthesis II (mycobacteria)
PWY1G-0	Pathways	Biosynthesis	Cofactor, Carrier, and Vitamin Biosynthesis	Carrier Biosynthesis	Electron Carrier Biosynthesis	mycothiol biosynthesis
PYRIDNUCSYN-PWY	Pathways	Biosynthesis	Cofactor, Carrier, and Vitamin Biosynthesis	Carrier Biosynthesis	Electron Carrier Biosynthesis	NAD biosynthesis I (from aspartate)
NADSYN-PWY	Pathways	Biosynthesis	Cofactor, Carrier, and Vitamin Biosynthesis	Carrier Biosynthesis	Electron Carrier Biosynthesis	NAD de novo biosynthesis II (from tryptophan)
PYRIDNUCSAL-PWY	Pathways	Biosynthesis	Cofactor, Carrier, and Vitamin Biosynthesis	Carrier Biosynthesis	Electron Carrier Biosynthesis	NAD salvage pathway I
NAD-BIOSYNTHESIS-II	Pathways	Biosynthesis	Cofactor, Carrier, and Vitamin Biosynthesis	Carrier Biosynthesis	Electron Carrier Biosynthesis	NAD salvage pathway II
PWY-5860	Pathways	Biosynthesis	Cofactor, Carrier, and Vitamin Biosynthesis	Carrier Biosynthesis	Electron Carrier Biosynthesis	superpathway of demethylmenaquinol-6 biosynthesis I
PWY-7373	Pathways	Biosynthesis	Cofactor, Carrier, and Vitamin Biosynthesis	Carrier Biosynthesis	Electron Carrier Biosynthesis	superpathway of demethylmenaquinol-6 biosynthesis II
PWY-5861	Pathways	Biosynthesis	Cofactor, Carrier, and Vitamin Biosynthesis	Carrier Biosynthesis	Electron Carrier Biosynthesis	superpathway of demethylmenaquinol-8 biosynthesis
PWY-5862	Pathways	Biosynthesis	Cofactor, Carrier, and Vitamin Biosynthesis	Carrier Biosynthesis	Electron Carrier Biosynthesis	superpathway of demethylmenaquinol-9 biosynthesis
PWY-5896	Pathways	Biosynthesis	Cofactor, Carrier, and Vitamin Biosynthesis	Carrier Biosynthesis	Electron Carrier Biosynthesis	superpathway of menaquinol-10 biosynthesis
PWY-5897	Pathways	Biosynthesis	Cofactor, Carrier, and Vitamin Biosynthesis	Carrier Biosynthesis	Electron Carrier Biosynthesis	superpathway of menaquinol-11 biosynthesis
PWY-5898	Pathways	Biosynthesis	Cofactor, Carrier, and Vitamin Biosynthesis	Carrier Biosynthesis	Electron Carrier Biosynthesis	superpathway of menaquinol-12 biosynthesis
PWY-5899	Pathways	Biosynthesis	Cofactor, Carrier, and Vitamin Biosynthesis	Carrier Biosynthesis	Electron Carrier Biosynthesis	superpathway of menaquinol-13 biosynthesis
PWY-5850	Pathways	Biosynthesis	Cofactor, Carrier, and Vitamin Biosynthesis	Carrier Biosynthesis	Electron Carrier Biosynthesis	superpathway of menaquinol-6 biosynthesis I
PWY-5840	Pathways	Biosynthesis	Cofactor, Carrier, and Vitamin Biosynthesis	Carrier Biosynthesis	Electron Carrier Biosynthesis	superpathway of menaquinol-7 biosynthesis
PWY-5838	Pathways	Biosynthesis	Cofactor, Carrier, and Vitamin Biosynthesis	Carrier Biosynthesis	Electron Carrier Biosynthesis	superpathway of menaquinol-8 biosynthesis I
PWY-6263	Pathways	Biosynthesis	Cofactor, Carrier, and Vitamin Biosynthesis	Carrier Biosynthesis	Electron Carrier Biosynthesis	superpathway of menaquinol-8 biosynthesis II
PWY-5845	Pathways	Biosynthesis	Cofactor, Carrier, and Vitamin Biosynthesis	Carrier Biosynthesis	Electron Carrier Biosynthesis	superpathway of menaquinol-9 biosynthesis
PWY-5863	Pathways	Biosynthesis	Cofactor, Carrier, and Vitamin Biosynthesis	Carrier Biosynthesis	Electron Carrier Biosynthesis	superpathway of phylloquinol biosynthesis
UBISYN-PWY	Pathways	Biosynthesis	Cofactor, Carrier, and Vitamin Biosynthesis	Carrier Biosynthesis	Electron Carrier Biosynthesis	superpathway of ubiquinol-8 biosynthesis (prokaryotic)
PWY-5857	Pathways	Biosynthesis	Cofactor, Carrier, and Vitamin Biosynthesis	Carrier Biosynthesis	Electron Carrier Biosynthesis	ubiquinol-10 biosynthesis (prokaryotic)
PWY-5855	Pathways	Biosynthesis	Cofactor, Carrier, and Vitamin Biosynthesis	Carrier Biosynthesis	Electron Carrier Biosynthesis	ubiquinol-7 biosynthesis (prokaryotic)
PWY-6708	Pathways	Biosynthesis	Cofactor, Carrier, and Vitamin Biosynthesis	Carrier Biosynthesis	Electron Carrier Biosynthesis	ubiquinol-8 biosynthesis (prokaryotic)
PWY-5856	Pathways	Biosynthesis	Cofactor, Carrier, and Vitamin Biosynthesis	Carrier Biosynthesis	Electron Carrier Biosynthesis	ubiquinol-9 biosynthesis (prokaryotic)
P261-PWY	Pathways	Biosynthesis	Cofactor, Carrier, and Vitamin Biosynthesis	Carrier Biosynthesis	Single Carbon Carrier Biosynthesis	coenzyme M biosynthesis I
PWY-6148	Pathways	Biosynthesis	Cofactor, Carrier, and Vitamin Biosynthesis	Carrier Biosynthesis	Single Carbon Carrier Biosynthesis	tetrahydromethanopterin biosynthesis
PWY-7377	Pathways	Biosynthesis	Cofactor, Carrier, and Vitamin Biosynthesis	Enzyme Cofactor Biosynthesis	cob(II)yrinate a,c-diamide biosynthesis	cob(II)yrinate a,c-diamide biosynthesis I (early cobalt insertion)
PWY-7376	Pathways	Biosynthesis	Cofactor, Carrier, and Vitamin Biosynthesis	Enzyme Cofactor Biosynthesis	cob(II)yrinate a,c-diamide biosynthesis	cob(II)yrinate a,c-diamide biosynthesis II (late cobalt incorporation)
HEME-BIOSYNTHESIS-II	Pathways	Biosynthesis	Cofactor, Carrier, and Vitamin Biosynthesis	Enzyme Cofactor Biosynthesis	Heme Biosynthesis	heme biosynthesis I (aerobic)
HEMESYN2-PWY	Pathways	Biosynthesis	Cofactor, Carrier, and Vitamin Biosynthesis	Enzyme Cofactor Biosynthesis	Heme Biosynthesis	heme biosynthesis II (anaerobic)
PWY-5918	Pathways	Biosynthesis	Cofactor, Carrier, and Vitamin Biosynthesis	Enzyme Cofactor Biosynthesis	Heme Biosynthesis	superpathay of heme biosynthesis from glutamate
PWY-5920	Pathways	Biosynthesis	Cofactor, Carrier, and Vitamin Biosynthesis	Enzyme Cofactor Biosynthesis	Heme Biosynthesis	superpathway of heme biosynthesis from glycine
PWY0-1415	Pathways	Biosynthesis	Cofactor, Carrier, and Vitamin Biosynthesis	Enzyme Cofactor Biosynthesis	Heme Biosynthesis	superpathway of heme biosynthesis from uroporphyrinogen-III
PWY-6151	Pathways	Biosynthesis	Cofactor, Carrier, and Vitamin Biosynthesis	Enzyme Cofactor Biosynthesis	S-adenosyl-L-methionine Biosynthesis	S-adenosyl-L-methionine cycle I
PWY-6167	Pathways	Biosynthesis	Cofactor, Carrier, and Vitamin Biosynthesis	Vitamin Biosynthesis	Flavin Biosynthesis	flavin biosynthesis II (archaea)
PWY-6147	Pathways	Biosynthesis	Cofactor, Carrier, and Vitamin Biosynthesis	Vitamin Biosynthesis		6-hydroxymethyl-dihydropterin diphosphate biosynthesis I
PWY-7539	Pathways	Biosynthesis	Cofactor, Carrier, and Vitamin Biosynthesis	Vitamin Biosynthesis		6-hydroxymethyl-dihydropterin diphosphate biosynthesis III (Chlamydia)
PWY-5509	Pathways	Biosynthesis	Cofactor, Carrier, and Vitamin Biosynthesis	Vitamin Biosynthesis		adenosylcobalamin biosynthesis from cobyrinate a,c-diamide I
PWY-5507	Pathways	Biosynthesis	Cofactor, Carrier, and Vitamin Biosynthesis	Vitamin Biosynthesis		adenosylcobalamin biosynthesis I (early cobalt insertion)
P381-PWY	Pathways	Biosynthesis	Cofactor, Carrier, and Vitamin Biosynthesis	Vitamin Biosynthesis		adenosylcobalamin biosynthesis II (late cobalt incorporation)
COBALSYN-PWY	Pathways	Biosynthesis	Cofactor, Carrier, and Vitamin Biosynthesis	Vitamin Biosynthesis		adenosylcobalamin salvage from cobinamide I
PWY-6269	Pathways	Biosynthesis	Cofactor, Carrier, and Vitamin Biosynthesis	Vitamin Biosynthesis		adenosylcobalamin salvage from cobinamide II
BIOTIN-BIOSYNTHESIS-PWY	Pathways	Biosynthesis	Cofactor, Carrier, and Vitamin Biosynthesis	Vitamin Biosynthesis		biotin biosynthesis I
PWY-5005	Pathways	Biosynthesis	Cofactor, Carrier, and Vitamin Biosynthesis	Vitamin Biosynthesis		biotin biosynthesis II
RIBOSYN2-PWY	Pathways	Biosynthesis	Cofactor, Carrier, and Vitamin Biosynthesis	Vitamin Biosynthesis		flavin biosynthesis I (bacteria and plants)
1CMET2-PWY	Pathways	Biosynthesis	Cofactor, Carrier, and Vitamin Biosynthesis	Vitamin Biosynthesis		N10-formyl-tetrahydrofolate biosynthesis
PYRIDOXSYN-PWY	Pathways	Biosynthesis	Cofactor, Carrier, and Vitamin Biosynthesis	Vitamin Biosynthesis		pyridoxal 5'-phosphate biosynthesis I
PWY0-845	Pathways	Biosynthesis	Cofactor, Carrier, and Vitamin Biosynthesis	Vitamin Biosynthesis		superpathway of pyridoxal 5'-phosphate biosynthesis and salvage
PWY-6612	Pathways	Biosynthesis	Cofactor, Carrier, and Vitamin Biosynthesis	Vitamin Biosynthesis		superpathway of tetrahydrofolate biosynthesis
FOLSYN-PWY	Pathways	Biosynthesis	Cofactor, Carrier, and Vitamin Biosynthesis	Vitamin Biosynthesis		superpathway of tetrahydrofolate biosynthesis and salvage
THISYN-PWY	Pathways	Biosynthesis	Cofactor, Carrier, and Vitamin Biosynthesis	Vitamin Biosynthesis		superpathway of thiamin diphosphate biosynthesis I
PWY-6895	Pathways	Biosynthesis	Cofactor, Carrier, and Vitamin Biosynthesis	Vitamin Biosynthesis		superpathway of thiamin diphosphate biosynthesis II
PWY-6897	Pathways	Biosynthesis	Cofactor, Carrier, and Vitamin Biosynthesis	Vitamin Biosynthesis		thiamin salvage II
PWY-6892	Pathways	Biosynthesis	Cofactor, Carrier, and Vitamin Biosynthesis	Vitamin Biosynthesis		thiazole biosynthesis I (E. coli)
PWY-6891	Pathways	Biosynthesis	Cofactor, Carrier, and Vitamin Biosynthesis	Vitamin Biosynthesis		thiazole biosynthesis II (Bacillus)
PWYG-321	Pathways	Biosynthesis	Fatty Acid and Lipid Biosynthesis	Fatty Acid Biosynthesis	Mycolic Acid Biosynthesis	mycolate biosynthesis
FASYN-ELONG-PWY	Pathways	Biosynthesis	Fatty Acid and Lipid Biosynthesis	Fatty Acid Biosynthesis	Saturated Fatty Acid Biosynthesis	fatty acid elongation -- saturated
PWY-5971	Pathways	Biosynthesis	Fatty Acid and Lipid Biosynthesis	Fatty Acid Biosynthesis	Saturated Fatty Acid Biosynthesis	palmitate biosynthesis II (bacteria and plants)
PWY-5989	Pathways	Biosynthesis	Fatty Acid and Lipid Biosynthesis	Fatty Acid Biosynthesis	Saturated Fatty Acid Biosynthesis	stearate biosynthesis II (bacteria and plants)
PWY0-862	Pathways	Biosynthesis	Fatty Acid and Lipid Biosynthesis	Fatty Acid Biosynthesis	Unsaturated Fatty Acid Biosynthesis	(5Z)-dodec-5-enoate biosynthesis
PWY-5973	Pathways	Biosynthesis	Fatty Acid and Lipid Biosynthesis	Fatty Acid Biosynthesis	Unsaturated Fatty Acid Biosynthesis	cis-vaccenate biosynthesis
PWY-7663	Pathways	Biosynthesis	Fatty Acid and Lipid Biosynthesis	Fatty Acid Biosynthesis	Unsaturated Fatty Acid Biosynthesis	gondoate biosynthesis (anaerobic)
PWY-7664	Pathways	Biosynthesis	Fatty Acid and Lipid Biosynthesis	Fatty Acid Biosynthesis	Unsaturated Fatty Acid Biosynthesis	oleate biosynthesis IV (anaerobic)
PWY-6282	Pathways	Biosynthesis	Fatty Acid and Lipid Biosynthesis	Fatty Acid Biosynthesis	Unsaturated Fatty Acid Biosynthesis	palmitoleate biosynthesis I (from (5Z)-dodec-5-enoate)
PWY-7094	Pathways	Biosynthesis	Fatty Acid and Lipid Biosynthesis	Fatty Acid Biosynthesis		fatty acid salvage
FASYN-INITIAL-PWY	Pathways	Biosynthesis	Fatty Acid and Lipid Biosynthesis	Fatty Acid Biosynthesis		superpathway of fatty acid biosynthesis initiation (E. coli)
PWY4FS-7	Pathways	Biosynthesis	Fatty Acid and Lipid Biosynthesis	Phospholipid Biosynthesis	Phosphatidylglycerol Biosynthesis	phosphatidylglycerol biosynthesis I (plastidic)
PWY4FS-8	Pathways	Biosynthesis	Fatty Acid and Lipid Biosynthesis	Phospholipid Biosynthesis	Phosphatidylglycerol Biosynthesis	phosphatidylglycerol biosynthesis II (non-plastidic)
PWY-6350	Pathways	Biosynthesis	Fatty Acid and Lipid Biosynthesis	Phospholipid Biosynthesis		archaetidylinositol biosynthesis
PWY-6141	Pathways	Biosynthesis	Fatty Acid and Lipid Biosynthesis	Phospholipid Biosynthesis		archaetidylserine and archaetidylethanolamine biosynthesis
PWY-6349	Pathways	Biosynthesis	Fatty Acid and Lipid Biosynthesis	Phospholipid Biosynthesis		CDP-archaeol biosynthesis
PWY-5667	Pathways	Biosynthesis	Fatty Acid and Lipid Biosynthesis	Phospholipid Biosynthesis		CDP-diacylglycerol biosynthesis I
PWY0-1319	Pathways	Biosynthesis	Fatty Acid and Lipid Biosynthesis	Phospholipid Biosynthesis		CDP-diacylglycerol biosynthesis II
PHOSLIPSYN-PWY	Pathways	Biosynthesis	Fatty Acid and Lipid Biosynthesis	Phospholipid Biosynthesis		superpathway of phospholipid biosynthesis I (bacteria)
PPGPPMET-PWY	Pathways	Biosynthesis	Metabolic Regulator Biosynthesis	Metabolic Regulator Biosynthesis		ppGpp biosynthesis
PWY-6121	Pathways	Biosynthesis	Nucleoside and Nucleotide Biosynthesis	Purine Nucleotide Biosynthesis	5-Aminoimidazole Ribonucleotide Biosynthesis	5-aminoimidazole ribonucleotide biosynthesis I
PWY-6122	Pathways	Biosynthesis	Nucleoside and Nucleotide Biosynthesis	Purine Nucleotide Biosynthesis	5-Aminoimidazole Ribonucleotide Biosynthesis	5-aminoimidazole ribonucleotide biosynthesis II
PWY-6277	Pathways	Biosynthesis	Nucleoside and Nucleotide Biosynthesis	Purine Nucleotide Biosynthesis	5-Aminoimidazole Ribonucleotide Biosynthesis	superpathway of 5-aminoimidazole ribonucleotide biosynthesis
PWY-7220	Pathways	Biosynthesis	Nucleoside and Nucleotide Biosynthesis	Purine Nucleotide Biosynthesis	Purine Nucleotide Biosynthesis	adenosine deoxyribonucleotides de novo biosynthesis II
PWY-7219	Pathways	Biosynthesis	Nucleoside and Nucleotide Biosynthesis	Purine Nucleotide Biosynthesis	Purine Nucleotide Biosynthesis	adenosine ribonucleotides de novo biosynthesis
PWY-7222	Pathways	Biosynthesis	Nucleoside and Nucleotide Biosynthesis	Purine Nucleotide Biosynthesis	Purine Nucleotide Biosynthesis	guanosine deoxyribonucleotides de novo biosynthesis II
PWY-7221	Pathways	Biosynthesis	Nucleoside and Nucleotide Biosynthesis	Purine Nucleotide Biosynthesis	Purine Nucleotide Biosynthesis	guanosine ribonucleotides de novo biosynthesis
PWY-6123	Pathways	Biosynthesis	Nucleoside and Nucleotide Biosynthesis	Purine Nucleotide Biosynthesis	Purine Nucleotide Biosynthesis	inosine-5'-phosphate biosynthesis I
PWY-7234	Pathways	Biosynthesis	Nucleoside and Nucleotide Biosynthesis	Purine Nucleotide Biosynthesis	Purine Nucleotide Biosynthesis	inosine-5'-phosphate biosynthesis III
PWY-7184	Pathways	Biosynthesis	Nucleoside and Nucleotide Biosynthesis	Purine Nucleotide Biosynthesis	Purine Nucleotide Biosynthesis	pyrimidine deoxyribonucleotides de novo biosynthesis I
PWY-7187	Pathways	Biosynthesis	Nucleoside and Nucleotide Biosynthesis	Purine Nucleotide Biosynthesis	Purine Nucleotide Biosynthesis	pyrimidine deoxyribonucleotides de novo biosynthesis II
PWY-6545	Pathways	Biosynthesis	Nucleoside and Nucleotide Biosynthesis	Purine Nucleotide Biosynthesis	Purine Nucleotide Biosynthesis	pyrimidine deoxyribonucleotides de novo biosynthesis III
PWY-7198	Pathways	Biosynthesis	Nucleoside and Nucleotide Biosynthesis	Purine Nucleotide Biosynthesis	Purine Nucleotide Biosynthesis	pyrimidine deoxyribonucleotides de novo biosynthesis IV
PWY-7229	Pathways	Biosynthesis	Nucleoside and Nucleotide Biosynthesis	Purine Nucleotide Biosynthesis	Purine Nucleotide Biosynthesis	superpathway of adenosine nucleotides de novo biosynthesis I
PWY-6126	Pathways	Biosynthesis	Nucleoside and Nucleotide Biosynthesis	Purine Nucleotide Biosynthesis	Purine Nucleotide Biosynthesis	superpathway of adenosine nucleotides de novo biosynthesis II
PWY-7228	Pathways	Biosynthesis	Nucleoside and Nucleotide Biosynthesis	Purine Nucleotide Biosynthesis	Purine Nucleotide Biosynthesis	superpathway of guanosine nucleotides de novo biosynthesis I
PWY-6125	Pathways	Biosynthesis	Nucleoside and Nucleotide Biosynthesis	Purine Nucleotide Biosynthesis	Purine Nucleotide Biosynthesis	superpathway of guanosine nucleotides de novo biosynthesis II
PWY-841	Pathways	Biosynthesis	Nucleoside and Nucleotide Biosynthesis	Purine Nucleotide Biosynthesis	Purine Nucleotide Biosynthesis	superpathway of purine nucleotides de novo biosynthesis I
DENOVOPURINE2-PWY	Pathways	Biosynthesis	Nucleoside and Nucleotide Biosynthesis	Purine Nucleotide Biosynthesis	Purine Nucleotide Biosynthesis	superpathway of purine nucleotides de novo biosynthesis II
PWY-7211	Pathways	Biosynthesis	Nucleoside and Nucleotide Biosynthesis	Purine Nucleotide Biosynthesis	Purine Nucleotide Biosynthesis	superpathway of pyrimidine deoxyribonucleotides de novo biosynthesis
PWY0-166	Pathways	Biosynthesis	Nucleoside and Nucleotide Biosynthesis	Purine Nucleotide Biosynthesis	Purine Nucleotide Biosynthesis	superpathway of pyrimidine deoxyribonucleotides de novo biosynthesis (E. coli)
PWY0-162	Pathways	Biosynthesis	Nucleoside and Nucleotide Biosynthesis	Purine Nucleotide Biosynthesis	Purine Nucleotide Biosynthesis	superpathway of pyrimidine ribonucleotides de novo biosynthesis
PWY-5686	Pathways	Biosynthesis	Nucleoside and Nucleotide Biosynthesis	Purine Nucleotide Biosynthesis	Purine Nucleotide Biosynthesis	UMP biosynthesis
PWY-6609	Pathways	Biosynthesis	Nucleoside and Nucleotide Biosynthesis	Purine Nucleotide Biosynthesis	Purine Nucleotide Salvage	adenine and adenosine salvage III
PWY-7199	Pathways	Biosynthesis	Nucleoside and Nucleotide Biosynthesis	Purine Nucleotide Biosynthesis	Purine Nucleotide Salvage	pyrimidine deoxyribonucleosides salvage
PWY-7197	Pathways	Biosynthesis	Nucleoside and Nucleotide Biosynthesis	Purine Nucleotide Biosynthesis	Purine Nucleotide Salvage	pyrimidine deoxyribonucleotide phosphorylation
PWY-7210	Pathways	Biosynthesis	Nucleoside and Nucleotide Biosynthesis	Purine Nucleotide Biosynthesis	Purine Nucleotide Salvage	pyrimidine deoxyribonucleotides biosynthesis from CTP
PWY-7200	Pathways	Biosynthesis	Nucleoside and Nucleotide Biosynthesis	Purine Nucleotide Biosynthesis	Purine Nucleotide Salvage	superpathway of pyrimidine deoxyribonucleoside salvage
PWY-7208	Pathways	Biosynthesis	Nucleoside and Nucleotide Biosynthesis	Purine Nucleotide Biosynthesis	Purine Nucleotide Salvage	superpathway of pyrimidine nucleobases salvage
PWY-7196	Pathways	Biosynthesis	Nucleoside and Nucleotide Biosynthesis	Purine Nucleotide Biosynthesis	Purine Nucleotide Salvage	superpathway of pyrimidine ribonucleosides salvage
PWY-6519	Pathways	Biosynthesis	Other Biosynthesis	8-Amino-7-oxononanoate Biosynthesis		8-amino-7-oxononanoate biosynthesis I
P125-PWY	Pathways	Biosynthesis	Other Biosynthesis	Butanediol Biosynthesis		superpathway of (R,R)-butanediol biosynthesis
PWY-6396	Pathways	Biosynthesis	Other Biosynthesis	Butanediol Biosynthesis		superpathway of 2,3-butanediol biosynthesis
CHLOROPHYLL-SYN	Pathways	Biosynthesis	Porphyrin Compound Biosynthesis	Chlorophyll Biosynthesis		3,8-divinyl-chlorophyllide a biosynthesis I (aerobic, light-dependent)
PWY-5531	Pathways	Biosynthesis	Porphyrin Compound Biosynthesis	Chlorophyll Biosynthesis		3,8-divinyl-chlorophyllide a biosynthesis II (anaerobic)
PWY-7159	Pathways	Biosynthesis	Porphyrin Compound Biosynthesis	Chlorophyll Biosynthesis		3,8-divinyl-chlorophyllide a biosynthesis III (aerobic, light independent)
PWY-7255	Pathways	Biosynthesis	Secondary Metabolite Biosynthesis	Ergothioneine Biosynthesis		ergothioneine biosynthesis I (bacteria)
POLYISOPRENSYN-PWY	Pathways	Biosynthesis	Secondary Metabolite Biosynthesis	Isoprenoid Biosynthesis	All-trans Polyprenyl Biosynthesis	polyisoprenoid biosynthesis (E. coli)
NONMEVIPP-PWY	Pathways	Biosynthesis	Secondary Metabolite Biosynthesis	Isoprenoid Biosynthesis		methylerythritol phosphate pathway I
PWY-7560	Pathways	Biosynthesis	Secondary Metabolite Biosynthesis	Isoprenoid Biosynthesis		methylerythritol phosphate pathway II
PWY-922	Pathways	Biosynthesis	Secondary Metabolite Biosynthesis	Isoprenoid Biosynthesis		mevalonate pathway I
PWY-6383	Pathways	Biosynthesis	Secondary Metabolite Biosynthesis	Isoprenoid Biosynthesis		mono-trans, poly-cis decaprenyl phosphate biosynthesis
PWY-5121	Pathways	Biosynthesis	Secondary Metabolite Biosynthesis	Isoprenoid Biosynthesis		superpathway of geranylgeranyl diphosphate biosynthesis II (via MEP)
PWY-5910	Pathways	Biosynthesis	Secondary Metabolite Biosynthesis	Isoprenoid Biosynthesis		superpathway of geranylgeranyldiphosphate biosynthesis I (via mevalonate)
PWY-7392	Pathways	Biosynthesis	Secondary Metabolite Biosynthesis	Isoprenoid Biosynthesis		taxadiene biosynthesis (engineered)
PWY-5188	Pathways	Biosynthesis	Secondary Metabolite Biosynthesis	Isoprenoid Biosynthesis		tetrapyrrole biosynthesis I (from glutamate)
PWY-5189	Pathways	Biosynthesis	Secondary Metabolite Biosynthesis	Isoprenoid Biosynthesis		tetrapyrrole biosynthesis II (from glycine)
PWY-6703	Pathways	Biosynthesis	Secondary Metabolite Biosynthesis	Secondary Intermediates		preQ0 biosynthesis
AEROBACTINSYN-PWY	Pathways	Biosynthesis	Secondary Metabolite Biosynthesis	Siderophore and Metallophore Biosynthesis		aerobactin biosynthesis
ENTBACSYN-PWY	Pathways	Biosynthesis	Secondary Metabolite Biosynthesis	Siderophore and Metallophore Biosynthesis		enterobactin biosynthesis
PWY-7391	Pathways	Biosynthesis	Secondary Metabolite Biosynthesis	Terpenoid Biosynthesis	Hemiterpene Biosynthesis	isoprene biosynthesis II (engineered)
PWY-6174	Pathways	Biosynthesis	Secondary Metabolite Biosynthesis	Terpenoid Biosynthesis	Hemiterpene Biosynthesis	mevalonate pathway II (haloarchaea)
GOLPDLCAT-PWY	Pathways	Degradation/Utilization/Assimilation	Alcohol Degradation	Glycerol Degradation		superpathway of glycerol degradation to 1,3-propanediol
GLYCOL-GLYOXDEG-PWY	Pathways	Degradation/Utilization/Assimilation	Alcohol Degradation	Glycol Degradation		superpathway of glycol metabolism and degradation
PWY-7616	Pathways	Degradation/Utilization/Assimilation	Alcohol Degradation	Methanol Degradation		methanol oxidation to carbon dioxide
PWY0-41	Pathways	Degradation/Utilization/Assimilation	Amine and Polyamine Degradation	Allantoin Degradation		allantoin degradation IV (anaerobic)
PWY-5705	Pathways	Degradation/Utilization/Assimilation	Amine and Polyamine Degradation	Allantoin Degradation		allantoin degradation to glyoxylate III
PWY-5655	Pathways	Degradation/Utilization/Assimilation	Amine and Polyamine Degradation	Amino Acid Degradation	Proteinogenic Amino Acid Degradation	L-tryptophan degradation IX
PWY-5651	Pathways	Degradation/Utilization/Assimilation	Amine and Polyamine Degradation	Amino Acid Degradation	Proteinogenic Amino Acid Degradation	L-tryptophan degradation to 2-amino-3-carboxymuconate semialdehyde
ARGORNPROST-PWY	Pathways	Degradation/Utilization/Assimilation	Amine and Polyamine Degradation	Amino Acid Degradation		L-arginine degradation (Stickland reaction)
AST-PWY	Pathways	Degradation/Utilization/Assimilation	Amine and Polyamine Degradation	Amino Acid Degradation		L-arginine degradation II (AST pathway)
P162-PWY	Pathways	Degradation/Utilization/Assimilation	Amine and Polyamine Degradation	Amino Acid Degradation		L-glutamate degradation V (via hydroxyglutarate)
HISDEG-PWY	Pathways	Degradation/Utilization/Assimilation	Amine and Polyamine Degradation	Amino Acid Degradation		L-histidine degradation I
PWY-5028	Pathways	Degradation/Utilization/Assimilation	Amine and Polyamine Degradation	Amino Acid Degradation		L-histidine degradation II
LEU-DEG2-PWY	Pathways	Degradation/Utilization/Assimilation	Amine and Polyamine Degradation	Amino Acid Degradation		L-leucine degradation I
TYRFUMCAT-PWY	Pathways	Degradation/Utilization/Assimilation	Amine and Polyamine Degradation	Amino Acid Degradation		L-tyrosine degradation I
VALDEG-PWY	Pathways	Degradation/Utilization/Assimilation	Amine and Polyamine Degradation	Amino Acid Degradation		L-valine degradation I
ORNARGDEG-PWY	Pathways	Degradation/Utilization/Assimilation	Amine and Polyamine Degradation	Amino Acid Degradation		superpathway of L-arginine and L-ornithine degradation
ARGDEG-PWY	Pathways	Degradation/Utilization/Assimilation	Amine and Polyamine Degradation	Amino Acid Degradation		superpathway of L-arginine, putrescine, and 4-aminobutanoate degradation
THREOCAT-PWY	Pathways	Degradation/Utilization/Assimilation	Amine and Polyamine Degradation	Amino Acid Degradation		superpathway of L-threonine metabolism
ORNDEG-PWY	Pathways	Degradation/Utilization/Assimilation	Amine and Polyamine Degradation	Amino Acid Degradation		superpathway of ornithine degradation
PWY-5654	Pathways	Degradation/Utilization/Assimilation	Amine and Polyamine Degradation	Amino Acid Degradation		2-amino-3-carboxymuconate semialdehyde degradation to 2-hydroxypentadienoate
PWY-7431	Pathways	Degradation/Utilization/Assimilation	Amine and Polyamine Degradation	Biogenic Amine Degradation		aromatic biogenic amine degradation (bacteria)
CRNFORCAT-PWY	Pathways	Degradation/Utilization/Assimilation	Amine and Polyamine Degradation	Creatinine Degradation		creatinine degradation I
PWY-4722	Pathways	Degradation/Utilization/Assimilation	Amine and Polyamine Degradation	Creatinine Degradation		creatinine degradation II
PWY-3661	Pathways	Degradation/Utilization/Assimilation	Amine and Polyamine Degradation	Glycine Betaine Degradation		glycine betaine degradation I
PWY-5180	Pathways	Degradation/Utilization/Assimilation	Aromatic Compound Degradation	Aromatic Compound Degradation		toluene degradation I (aerobic) (via o-cresol)
PWY-5182	Pathways	Degradation/Utilization/Assimilation	Aromatic Compound Degradation	Aromatic Compound Degradation		toluene degradation II (aerobic) (via 4-methylcatechol)
PWY-5181	Pathways	Degradation/Utilization/Assimilation	Aromatic Compound Degradation	Aromatic Compound Degradation		toluene degradation III (aerobic) (via p-cresol)
GALLATE-DEGRADATION-II-PWY	Pathways	Degradation/Utilization/Assimilation	Aromatic Compound Degradation	Gallate Degradation		gallate degradation I
GALLATE-DEGRADATION-I-PWY	Pathways	Degradation/Utilization/Assimilation	Aromatic Compound Degradation	Gallate Degradation		gallate degradation II
PWY-722	Pathways	Degradation/Utilization/Assimilation	Aromatic Compound Degradation	Nicotinate Degradation		nicotinate degradation I
PWY-5647	Pathways	Degradation/Utilization/Assimilation	Aromatic Compound Degradation	Nitroaromatic Compound Degradation	Nitrobenzoate Degradation	2-nitrobenzoate degradation I
PWY0-1277	Pathways	Degradation/Utilization/Assimilation	Aromatic Compound Degradation	Phenolic Compound Degradation		3-phenylpropanoate and 3-(3-hydroxyphenyl)propanoate degradation
HCAMHPDEG-PWY	Pathways	Degradation/Utilization/Assimilation	Aromatic Compound Degradation	Phenolic Compound Degradation		3-phenylpropanoate and 3-(3-hydroxyphenyl)propanoate degradation to 2-oxopent-4-enoate
P281-PWY	Pathways	Degradation/Utilization/Assimilation	Aromatic Compound Degradation	Phenolic Compound Degradation		3-phenylpropanoate degradation
3-HYDROXYPHENYLACETATE-DEGRADATION-PWY	Pathways	Degradation/Utilization/Assimilation	Aromatic Compound Degradation	Phenolic Compound Degradation		4-hydroxyphenylacetate degradation
PWY-6185	Pathways	Degradation/Utilization/Assimilation	Aromatic Compound Degradation	Phenolic Compound Degradation		4-methylcatechol degradation (ortho cleavage)
PWY-5431	Pathways	Degradation/Utilization/Assimilation	Aromatic Compound Degradation	Phenolic Compound Degradation		aromatic compounds degradation via &beta;-ketoadipate
PWY-5415	Pathways	Degradation/Utilization/Assimilation	Aromatic Compound Degradation	Phenolic Compound Degradation		catechol degradation I (meta-cleavage pathway)
PWY-5420	Pathways	Degradation/Utilization/Assimilation	Aromatic Compound Degradation	Phenolic Compound Degradation		catechol degradation II (meta-cleavage pathway)
PWY-5417	Pathways	Degradation/Utilization/Assimilation	Aromatic Compound Degradation	Phenolic Compound Degradation		catechol degradation III (ortho-cleavage pathway)
CATECHOL-ORTHO-CLEAVAGE-PWY	Pathways	Degradation/Utilization/Assimilation	Aromatic Compound Degradation	Phenolic Compound Degradation		catechol degradation to &beta;-ketoadipate
PWY-5419	Pathways	Degradation/Utilization/Assimilation	Aromatic Compound Degradation	Phenolic Compound Degradation		catechol degradation to 2-oxopent-4-enoate II
PWY-6690	Pathways	Degradation/Utilization/Assimilation	Aromatic Compound Degradation	Phenolic Compound Degradation		cinnamate and 3-hydroxycinnamate degradation to 2-oxopent-4-enoate
PWY0-321	Pathways	Degradation/Utilization/Assimilation	Aromatic Compound Degradation	Phenolic Compound Degradation		phenylacetate degradation I (aerobic)
PROTOCATECHUATE-ORTHO-CLEAVAGE-PWY	Pathways	Degradation/Utilization/Assimilation	Aromatic Compound Degradation	Phenolic Compound Degradation		protocatechuate degradation II (ortho-cleavage pathway)
PWY-6071	Pathways	Degradation/Utilization/Assimilation	Aromatic Compound Degradation	Phenolic Compound Degradation		superpathway of phenylethylamine degradation
PWY-6182	Pathways	Degradation/Utilization/Assimilation	Aromatic Compound Degradation	Phenolic Compound Degradation		superpathway of salicylate degradation
METHYLGALLATE-DEGRADATION-PWY	Pathways	Degradation/Utilization/Assimilation	Aromatic Compound Degradation	Phenolic Compound Degradation		methylgallate degradation
PWY-5183	Pathways	Degradation/Utilization/Assimilation	Aromatic Compound Degradation	Toluene Degradation		superpathway of aerobic toluene degradation
PWY-5178	Pathways	Degradation/Utilization/Assimilation	Aromatic Compound Degradation	Toluene Degradation		toluene degradation IV (aerobic) (via catechol)
P42-PWY	Pathways	Degradation/Utilization/Assimilation	C1 Compound Utilization	CO2 Fixation	Autotrophic CO2 Fixation	incomplete reductive TCA cycle
CODH-PWY	Pathways	Degradation/Utilization/Assimilation	C1 Compound Utilization	CO2 Fixation	Autotrophic CO2 Fixation	reductive acetyl coenzyme A pathway
P23-PWY	Pathways	Degradation/Utilization/Assimilation	C1 Compound Utilization	CO2 Fixation	Autotrophic CO2 Fixation	reductive TCA cycle I
PWY-1622	Pathways	Degradation/Utilization/Assimilation	C1 Compound Utilization	Formaldehyde Assimilation		formaldehyde assimilation I (serine pathway)
PWY-1861	Pathways	Degradation/Utilization/Assimilation	C1 Compound Utilization	Formaldehyde Assimilation		formaldehyde assimilation II (RuMP Cycle)
RUMP-PWY	Pathways	Degradation/Utilization/Assimilation	C1 Compound Utilization	Formaldehyde Assimilation		formaldehyde oxidation I
PWY-6906	Pathways	Degradation/Utilization/Assimilation	Carbohydrate Degradation	Polysaccharide Degradation	Chitin Degradation	chitin derivatives degradation
PWY-7644	Pathways	Degradation/Utilization/Assimilation	Carbohydrate Degradation	Polysaccharide Degradation	Glycosaminoglycan Degradation	heparin degradation
PWY-6731	Pathways	Degradation/Utilization/Assimilation	Carbohydrate Degradation	Polysaccharide Degradation	Starch Degradation	starch degradation III
PWY-6572	Pathways	Degradation/Utilization/Assimilation	Carbohydrate Degradation	Polysaccharide Degradation		chondroitin sulfate degradation I (bacterial)
GLYCOCAT-PWY	Pathways	Degradation/Utilization/Assimilation	Carbohydrate Degradation	Polysaccharide Degradation		glycogen degradation I (bacterial)
PWY-7456	Pathways	Degradation/Utilization/Assimilation	Carbohydrate Degradation	Polysaccharide Degradation		mannan degradation
PWY-6737	Pathways	Degradation/Utilization/Assimilation	Carbohydrate Degradation	Polysaccharide Degradation		starch degradation V
PWY-6713	Pathways	Degradation/Utilization/Assimilation	Carbohydrate Degradation	Sugar Degradation	L-rhamnose Degradation	L-rhamnose degradation II
PWY-7242	Pathways	Degradation/Utilization/Assimilation	Carbohydrate Degradation	Sugar Degradation		D-fructuronate degradation
GALACTARDEG-PWY	Pathways	Degradation/Utilization/Assimilation	Carbohydrate Degradation	Sugar Degradation		D-galactarate degradation I
GALACTUROCAT-PWY	Pathways	Degradation/Utilization/Assimilation	Carbohydrate Degradation	Sugar Degradation		D-galacturonate degradation I
GLUCARDEG-PWY	Pathways	Degradation/Utilization/Assimilation	Carbohydrate Degradation	Sugar Degradation		D-glucarate degradation I
FUCCAT-PWY	Pathways	Degradation/Utilization/Assimilation	Carbohydrate Degradation	Sugar Degradation		fucose degradation
PWY-6317	Pathways	Degradation/Utilization/Assimilation	Carbohydrate Degradation	Sugar Degradation		galactose degradation I (Leloir pathway)
GLUCOSE1PMETAB-PWY	Pathways	Degradation/Utilization/Assimilation	Carbohydrate Degradation	Sugar Degradation		glucose and glucose-1-phosphate degradation
DHGLUCONATE-PYR-CAT-PWY	Pathways	Degradation/Utilization/Assimilation	Carbohydrate Degradation	Sugar Degradation		glucose degradation (oxidative)
KETOGLUCONMET-PWY	Pathways	Degradation/Utilization/Assimilation	Carbohydrate Degradation	Sugar Degradation		ketogluconate metabolism
LACTOSECAT-PWY	Pathways	Degradation/Utilization/Assimilation	Carbohydrate Degradation	Sugar Degradation		lactose and galactose degradation I
RHAMCAT-PWY	Pathways	Degradation/Utilization/Assimilation	Carbohydrate Degradation	Sugar Degradation		L-rhamnose degradation I
PWY-621	Pathways	Degradation/Utilization/Assimilation	Carbohydrate Degradation	Sugar Degradation		sucrose degradation III (sucrose invertase)
PWY-5384	Pathways	Degradation/Utilization/Assimilation	Carbohydrate Degradation	Sugar Degradation		sucrose degradation IV (sucrose phosphorylase)
GLUCUROCAT-PWY	Pathways	Degradation/Utilization/Assimilation	Carbohydrate Degradation	Sugar Degradation		superpathway of beta-D-glucuronide and D-glucuronate degradation
PWY-6901	Pathways	Degradation/Utilization/Assimilation	Carbohydrate Degradation	Sugar Degradation		superpathway of glucose and xylose degradation
GLCMANNANAUT-PWY	Pathways	Degradation/Utilization/Assimilation	Carbohydrate Degradation	Sugar Degradation		superpathway of N-acetylglucosamine, N-acetylmannosamine and N-acetylneuraminate degradation
P441-PWY	Pathways	Degradation/Utilization/Assimilation	Carbohydrate Degradation	Sugar Degradation		superpathway of N-acetylneuraminate degradation
PWY-5177	Pathways	Degradation/Utilization/Assimilation	Carboxylate Degradation	Carboxylate Degradation		glutaryl-CoA degradation
PWY0-42	Pathways	Degradation/Utilization/Assimilation	Carboxylate Degradation	Propanoate Degradation		2-methylcitrate cycle I
PWY-5747	Pathways	Degradation/Utilization/Assimilation	Carboxylate Degradation	Propanoate Degradation		2-methylcitrate cycle II
P221-PWY	Pathways	Degradation/Utilization/Assimilation	Hydrocarbon Degradation	Hydrocarbon Degradation		octane oxidation
DENITRIFICATION-PWY	Pathways	Degradation/Utilization/Assimilation	Inorganic Nutrient Metabolism	Nitrogen Compound Metabolism	Nitrate Reduction	nitrate reduction I (denitrification)
PWY490-3	Pathways	Degradation/Utilization/Assimilation	Inorganic Nutrient Metabolism	Nitrogen Compound Metabolism		nitrate reduction VI (assimilatory)
PWY-1541	Pathways	Degradation/Utilization/Assimilation	Inorganic Nutrient Metabolism	Nitrogen Compound Metabolism		superpathway of taurine degradation
PWY-4984	Pathways	Degradation/Utilization/Assimilation	Inorganic Nutrient Metabolism	Nitrogen Compound Metabolism		urea cycle
PWY0-1533	Pathways	Degradation/Utilization/Assimilation	Inorganic Nutrient Metabolism	Phosphorus Compound Metabolism		methylphosphonate degradation I
SO4ASSIM-PWY	Pathways	Degradation/Utilization/Assimilation	Inorganic Nutrient Metabolism	Sulfur Compound Metabolism		sulfate reduction I (assimilatory)
SULFATE-CYS-PWY	Pathways	Degradation/Utilization/Assimilation	Inorganic Nutrient Metabolism	Sulfur Compound Metabolism		superpathway of sulfate assimilation and cysteine biosynthesis
PWY-6641	Pathways	Degradation/Utilization/Assimilation	Inorganic Nutrient Metabolism	Sulfur Compound Metabolism		superpathway of sulfolactate degradation
PWY-5304	Pathways	Degradation/Utilization/Assimilation	Inorganic Nutrient Metabolism	Sulfur Compound Metabolism		superpathway of sulfur oxidation (Acidianus ambivalens)
FAO-PWY	Pathways	Degradation/Utilization/Assimilation	Lipid Degradation	Fatty Acid Degradation		fatty acid &beta;-oxidation I
LIPASYN-PWY	Pathways	Degradation/Utilization/Assimilation	Lipid Degradation	Fatty Acid Degradation		phospholipases
SALVADEHYPOX-PWY	Pathways	Degradation/Utilization/Assimilation	Nucleoside and Nucleotide Degradation	Purine Nucleotide Degradation		adenosine nucleotides degradation II
PWY-5532	Pathways	Degradation/Utilization/Assimilation	Nucleoside and Nucleotide Degradation	Purine Nucleotide Degradation		adenosine nucleotides degradation IV
PWY-6608	Pathways	Degradation/Utilization/Assimilation	Nucleoside and Nucleotide Degradation	Purine Nucleotide Degradation		guanosine nucleotides degradation III
P164-PWY	Pathways	Degradation/Utilization/Assimilation	Nucleoside and Nucleotide Degradation	Purine Nucleotide Degradation		purine nucleobases degradation I (anaerobic)
PWY-6353	Pathways	Degradation/Utilization/Assimilation	Nucleoside and Nucleotide Degradation	Purine Nucleotide Degradation		purine nucleotides degradation II (aerobic)
PWY0-1296	Pathways	Degradation/Utilization/Assimilation	Nucleoside and Nucleotide Degradation	Purine Nucleotide Degradation		purine ribonucleosides degradation
PWY0-1297	Pathways	Degradation/Utilization/Assimilation	Nucleoside and Nucleotide Degradation	Purine Nucleotide Degradation		superpathway of purine deoxyribonucleosides degradation
PWY-5695	Pathways	Degradation/Utilization/Assimilation	Nucleoside and Nucleotide Degradation	Purine Nucleotide Degradation		urate biosynthesis/inosine 5'-phosphate degradation
PWY-7209	Pathways	Degradation/Utilization/Assimilation	Nucleoside and Nucleotide Degradation	Pyrimidine Nucleotide Degradation	Pyrimidine Nucleobase Degradation	superpathway of pyrimidine ribonucleosides degradation
PWY0-1298	Pathways	Degradation/Utilization/Assimilation	Nucleoside and Nucleotide Degradation	Pyrimidine Nucleotide Degradation		superpathway of pyrimidine deoxyribonucleosides degradation
PWY-6507	Pathways	Degradation/Utilization/Assimilation	Secondary Metabolite Degradation	Sugar Derivative Degradation		4-deoxy-L-threo-hex-4-enopyranuronate degradation
PWY0-1261	Pathways	Degradation/Utilization/Assimilation	Secondary Metabolite Degradation	Sugar Derivative Degradation		anhydromuropeptides recycling
PWY-7237	Pathways	Degradation/Utilization/Assimilation	Secondary Metabolite Degradation	Sugar Derivative Degradation		myo-, chiro- and scillo-inositol degradation
P562-PWY	Pathways	Degradation/Utilization/Assimilation	Secondary Metabolite Degradation	Sugar Derivative Degradation		myo-inositol degradation I
PWY-7446	Pathways	Degradation/Utilization/Assimilation	Secondary Metabolite Degradation	Sugar Derivative Degradation		sulfoglycolysis
HEXITOLDEGSUPER-PWY	Pathways	Degradation/Utilization/Assimilation	Secondary Metabolite Degradation	Sugar Derivative Degradation		superpathway of hexitol degradation (bacteria)
METHGLYUT-PWY	Pathways	Degradation/Utilization/Assimilation	Secondary Metabolite Degradation	Sugar Derivative Degradation		superpathway of methylglyoxal degradation
P161-PWY	Pathways	Generation of Metabolites and Energy	Fermentation	Alcohol Production		acetylene degradation
PWY-7003	Pathways	Generation of Metabolites and Energy	Fermentation	Alcohol Production		glycerol degradation to butanol
PWY-6876	Pathways	Generation of Metabolites and Energy	Fermentation	Alcohol Production		isopropanol biosynthesis
PWY-7111	Pathways	Generation of Metabolites and Energy	Fermentation	Alcohol Production		pyruvate fermentation to isobutanol (engineered)
PWY-7007	Pathways	Generation of Metabolites and Energy	Fermentation	Ketone Production		methyl ketone biosynthesis
PWY-6588	Pathways	Generation of Metabolites and Energy	Fermentation	Ketone Production		pyruvate fermentation to acetone
PWY-5088	Pathways	Generation of Metabolites and Energy	Fermentation	SCFA Production	Fermentation to Propanoate	L-glutamate degradation VIII (to propanoate)
PWY-5022	Pathways	Generation of Metabolites and Energy	Fermentation	SCFA Production	Generation of Butyrate	4-aminobutanoate degradation V
PWY-5676	Pathways	Generation of Metabolites and Energy	Fermentation	SCFA Production	Generation of Butyrate	acetyl-CoA fermentation to butanoate II
CENTFERM-PWY	Pathways	Generation of Metabolites and Energy	Fermentation	SCFA Production	Generation of Butyrate	pyruvate fermentation to butanoate
PWY-5677	Pathways	Generation of Metabolites and Energy	Fermentation	SCFA Production	Generation of Butyrate	succinate fermentation to butanoate
PWY-6590	Pathways	Generation of Metabolites and Energy	Fermentation	SCFA Production	Generation of Butyrate	superpathway of Clostridium acetobutylicum acidogenic fermentation
P124-PWY	Pathways	Generation of Metabolites and Energy	Fermentation	SCFA Production	Generation of Lactate	Bifidobacterium shunt
P122-PWY	Pathways	Generation of Metabolites and Energy	Fermentation	SCFA Production	Generation of Lactate	heterolactic fermentation
ANAEROFRUCAT-PWY	Pathways	Generation of Metabolites and Energy	Fermentation	SCFA Production	Generation of Lactate	homolactic fermentation
PWY-7013	Pathways	Generation of Metabolites and Energy	Fermentation	SCFA Production	Generation of Propionate	L-1,2-propanediol degradation
P108-PWY	Pathways	Generation of Metabolites and Energy	Fermentation	SCFA Production	Generation of Propionate	pyruvate fermentation to propanoate I
P461-PWY	Pathways	Generation of Metabolites and Energy	Fermentation	SCFA Production	Mixed Acid Production	hexitol fermentation to lactate, formate, ethanol and acetate
P163-PWY	Pathways	Generation of Metabolites and Energy	Fermentation	SCFA Production	Mixed Acid Production	L-lysine fermentation to acetate and butanoate
FERMENTATION-PWY	Pathways	Generation of Metabolites and Energy	Fermentation	SCFA Production	Mixed Acid Production	mixed acid fermentation
PWY-5100	Pathways	Generation of Metabolites and Energy	Fermentation	SCFA Production	Mixed Acid Production	pyruvate fermentation to acetate and lactate II
GLYCOLYSIS	Pathways	Generation of Metabolites and Energy	Glycolysis	Pyruvate Production		glycolysis I (from glucose 6-phosphate)
PWY-5484	Pathways	Generation of Metabolites and Energy	Glycolysis	Pyruvate Production		glycolysis II (from fructose 6-phosphate)
ANAGLYCOLYSIS-PWY	Pathways	Generation of Metabolites and Energy	Glycolysis	Pyruvate Production		glycolysis III (from glucose)
P341-PWY	Pathways	Generation of Metabolites and Energy	Glycolysis	Pyruvate Production		glycolysis V (Pyrococcus)
GLYCOLYSIS-E-D	Pathways	Generation of Metabolites and Energy	Glycolysis	Pyruvate Production		superpathway of glycolysis and Entner-Doudoroff
GLYCOLYSIS-TCA-GLYOX-BYPASS	Pathways	Generation of Metabolites and Energy	Glycolysis	Pyruvate Production		superpathway of glycolysis, pyruvate dehydrogenase, TCA, and glyoxylate bypass
PWY-5741	Pathways	Generation of Metabolites and Energy	Other Metabolic Pathways	Other Metabolites and Energy	Ethylmalonyl-CoA Pathway	ethylmalonyl-CoA pathway
GLYOXYLATE-BYPASS	Pathways	Generation of Metabolites and Energy	Other Metabolic Pathways	Other Metabolites and Energy	Glyoxylate Cycle	glyoxylate cycle
PWY-6728	Pathways	Generation of Metabolites and Energy	Other Metabolic Pathways	Other Metabolites and Energy	Methylaspartate Cycle	methylaspartate cycle
PENTOSE-P-PWY	Pathways	Generation of Metabolites and Energy	Pentose Phosphate Pathways	C4, C5, and C7 Sugar Production		pentose phosphate pathway
NONOXIPENT-PWY	Pathways	Generation of Metabolites and Energy	Pentose Phosphate Pathways	C4, C5, and C7 Sugar Production		pentose phosphate pathway (non-oxidative branch)
PWY-3781	Pathways	Generation of Metabolites and Energy	Respiration	Aerobic Respiration		aerobic respiration I (cytochrome c)
METHANOGENESIS-PWY	Pathways	Generation of Metabolites and Energy	Respiration	Anaerobic Respiration	Methanogenesis	methanogenesis from H2 and CO2
METH-ACETATE-PWY	Pathways	Generation of Metabolites and Energy	Respiration	Anaerobic Respiration		methanogenesis from acetate
PWY-181	Pathways	Generation of Metabolites and Energy	Respiration	Photosynthesis		photorespiration
TCA	Pathways	Generation of Metabolites and Energy	TCA cycle	NADH Production		TCA cycle I (prokaryotic)
P105-PWY	Pathways	Generation of Metabolites and Energy	TCA cycle	NADH Production		TCA cycle IV (2-oxoglutarate decarboxylase)
PWY-6969	Pathways	Generation of Metabolites and Energy	TCA cycle	NADH Production		TCA cycle V (2-oxoglutarate:ferredoxin oxidoreductase)
PWY-5913	Pathways	Generation of Metabolites and Energy	TCA cycle	NADH Production		TCA cycle VI (obligate autotrophs)
PWY-7254	Pathways	Generation of Metabolites and Energy	TCA cycle	NADH Production		TCA cycle VII (acetate-producers)
REDCITCYC	Pathways	Generation of Metabolites and Energy	TCA cycle	NADH Production		TCA cycle VIII (helicobacter)
PWY-6700	Pathways	Macromolecule Modification	Nucleic Acid Processing	Nucleic Acid Processing		queuosine biosynthesis
PWY0-1479	Pathways	Macromolecule Modification	Nucleic Acid Processing	Nucleic Acid Processing		tRNA processing
PWY-7286	Pathways	Macromolecule Modification	Nucleic Acid Processing	Nucleic Acid Processing		7-(3-amino-3-carboxypropyl)-wyosine biosynthesis
PWY0-781	Pathways	Superpathways	Superpathways	Superpathways		aspartate superpathway
ALL-CHORISMATE-PWY	Pathways	Superpathways	Superpathways	Superpathways		superpathway of chorismate metabolism
GLUCARGALACTSUPER-PWY	Pathways	Superpathways	Superpathways	Superpathways		superpathway of D-glucarate and D-galactarate degradation
FUC-RHAMCAT-PWY	Pathways	Superpathways	Superpathways	Superpathways		superpathway of fucose and rhamnose degradation
TCA-GLYOX-BYPASS	Pathways	Superpathways	Superpathways	Superpathways		superpathway of glyoxylate bypass and TCA
GALACT-GLUCUROCAT-PWY	Pathways	Superpathways	Superpathways	Superpathways		superpathway of hexuronide and hexuronate degradation
PRPP-PWY	Pathways	Superpathways	Superpathways	Superpathways		superpathway of histidine, purine, and pyrimidine biosynthesis
MET-SAM-PWY	Pathways	Superpathways	Superpathways	Superpathways		superpathway of S-adenosyl-L-methionine biosynthesis
