# Supplementary material for: Carbohydrate utilization by the gut microbiome determines host health responsiveness to whole grain type and processing methods
Source: Gut Microbes. 2022 Sep 21;14(1):2126275. doi: 10.1080/19490976.2022.2126275 (PMC9519025; doi:10.1080/19490976.2022.2126275)
Supplement: Supplemental Material [file KGMI_A_2126275_SM9231.zip › Caroline_BigMAC_tax_table.csv]

	kingdom	phylum	class	order	family	genus	ASV
75819933b861a5cdbd00258feb47f6f0	Bacteria	Uncl_Bacteria	Uncl_Bacteria	Uncl_Bacteria	Uncl_Bacteria	Uncl_Bacteria	Uncl_Bacteria_7581
ef07ccdde8fb5f623eb6d990dacb6a63	Unassigned	Uncl_Unassigned	Uncl_Unassigned	Uncl_Unassigned	Uncl_Unassigned	Uncl_Unassigned	Uncl_Unassigned_ef07
fd73f800eff38ed80f856ae50ed51556	Unassigned	Uncl_Unassigned	Uncl_Unassigned	Uncl_Unassigned	Uncl_Unassigned	Uncl_Unassigned	Uncl_Unassigned_fd73
3a4948648e4c8e3fe193309211d56402	Bacteria	Firmicutes	Clostridia	Clostridiales	Ruminococcaceae	Ruminococcaceae UCG-014	Ruminococcaceae UCG-014_3a49
20c0b548c0dc0ceee2849d2022dd1861	Bacteria	Firmicutes	Clostridia	Clostridiales	Ruminococcaceae	Ruminococcaceae UCG-014	Ruminococcaceae UCG-014_20c0
bd19b6fe263d653d42a5d9fb67b795c3	Bacteria	Firmicutes	Clostridia	Clostridiales	Ruminococcaceae	Ruminococcaceae UCG-014	Ruminococcaceae UCG-014_bd19
ffcb94a10b2a1aef6bce63a0da338c67	Bacteria	Firmicutes	Clostridia	Clostridiales	Ruminococcaceae	Ruminococcaceae UCG-014	Ruminococcaceae UCG-014_ffcb
8e7df744d35dbcfa94ca2fd0828f7565	Bacteria	Firmicutes	Clostridia	Clostridiales	Ruminococcaceae	Ruminococcaceae UCG-014	Ruminococcaceae UCG-014_8e7d
22c159771ea409e7a5cf617dae2ec8f0	Bacteria	Firmicutes	Clostridia	Clostridiales	Ruminococcaceae	Ruminococcaceae UCG-014	Ruminococcaceae UCG-014_22c1
e24f1a6ec9451b85106f3832f7917a40	Bacteria	Firmicutes	Clostridia	Clostridiales	Clostridiales vadinBB60 group	Uncl_Clostridiales vadinBB60 group	Uncl_Clostridiales vadinBB60 group_e24f
35ba68ca1928f943c985a13652a96dfa	Bacteria	Firmicutes	Clostridia	Clostridiales	Clostridiales vadinBB60 group	Uncl_Clostridiales vadinBB60 group	Uncl_Clostridiales vadinBB60 group_35ba
af9e2c336f0e027cac827670b3d42ad3	Bacteria	Firmicutes	Clostridia	Clostridiales	Clostridiales vadinBB60 group	Uncl_Clostridiales vadinBB60 group	Uncl_Clostridiales vadinBB60 group_af9e
4f974e6a1718a29c05793359283f07ea	Bacteria	Firmicutes	Clostridia	Clostridiales	Clostridiales vadinBB60 group	Uncl_Clostridiales vadinBB60 group	Uncl_Clostridiales vadinBB60 group_4f97
0fe615f05ea37da4eee8b078bae60bb9	Bacteria	Firmicutes	Clostridia	Clostridiales	Clostridiales vadinBB60 group	Uncl_Clostridiales vadinBB60 group	Uncl_Clostridiales vadinBB60 group_0fe6
9e18b43f389956ba5ac3ddf810f39cb6	Bacteria	Firmicutes	Clostridia	Clostridiales	Clostridiales vadinBB60 group	Uncl_Clostridiales vadinBB60 group	Uncl_Clostridiales vadinBB60 group_9e18
4876553b9fed8291dbf1c63b0ac0886a	Bacteria	Firmicutes	Clostridia	Clostridiales	Clostridiales vadinBB60 group	Uncl_Clostridiales vadinBB60 group	Uncl_Clostridiales vadinBB60 group_4876
7131fc017adbd6497d662def0e963d54	Bacteria	Firmicutes	Clostridia	Clostridiales	Clostridiales vadinBB60 group	Uncl_Clostridiales vadinBB60 group	Uncl_Clostridiales vadinBB60 group_7131
2a2b057c8ea50b1f07aeb2071c34a22b	Bacteria	Firmicutes	Clostridia	Clostridiales	Clostridiales vadinBB60 group	Uncl_Clostridiales vadinBB60 group	Uncl_Clostridiales vadinBB60 group_2a2b
674f41a27fc22bd7372e5edd6ec224ee	Bacteria	Firmicutes	Clostridia	Clostridiales	Peptococcaceae	Uncl_Peptococcaceae	Uncl_Peptococcaceae_674f
0e1c130ce2debb72ccf0d92e25c0c2b4	Bacteria	Firmicutes	Clostridia	Clostridiales	Peptococcaceae	Uncl_Peptococcaceae	Uncl_Peptococcaceae_0e1c
3723ea6e099f53017ca85c153c80969f	Bacteria	Firmicutes	Clostridia	Clostridiales	Peptococcaceae	Uncl_Peptococcaceae	Uncl_Peptococcaceae_3723
7bbddeec967cd3e4f7fa30c71acda985	Bacteria	Firmicutes	Clostridia	Clostridiales	Peptococcaceae	Uncl_Peptococcaceae	Uncl_Peptococcaceae_7bbd
5e581b06024ab980e25ee550e0b97247	Bacteria	Firmicutes	Clostridia	Clostridiales	Christensenellaceae	Catabacter	Catabacter_5e58
5aa50a4025b2c19113987f6a8da2e395	Bacteria	Firmicutes	Clostridia	Clostridiales	Christensenellaceae	Catabacter	Catabacter_5aa5
3d5067dded14d905dc40e42a16ef6191	Bacteria	Firmicutes	Clostridia	Clostridiales	Peptococcaceae	Uncl_Peptococcaceae	Uncl_Peptococcaceae_3d50
e7093d79e0843570ae96d4ef955b72f4	Bacteria	Firmicutes	Clostridia	Clostridiales	Uncl_Clostridiales	Uncl_Clostridiales	Uncl_Clostridiales_e709
9a1b255141b56898378dc7d0eee1bb6c	Bacteria	Firmicutes	Clostridia	Clostridiales	Christensenellaceae	Christensenellaceae R-7 group	Christensenellaceae R-7 group_9a1b
cad9d95f90d717b5c16e83b0701e792f	Bacteria	Firmicutes	Clostridia	Clostridiales	Christensenellaceae	Christensenellaceae R-7 group	Christensenellaceae R-7 group_cad9
970061e73ce91ac85fddf205224d8322	Bacteria	Firmicutes	Clostridia	Clostridiales	Christensenellaceae	Christensenellaceae R-7 group	Christensenellaceae R-7 group_9700
26736c7ee02864e6bbab37424d69a4ed	Bacteria	Firmicutes	Clostridia	Clostridiales	Christensenellaceae	Christensenellaceae R-7 group	Christensenellaceae R-7 group_2673
afe08ad96eea5cfc17261f770ad4e669	Bacteria	Firmicutes	Clostridia	DTU014	Uncl_DTU014	Uncl_DTU014	Uncl_DTU014_afe0
74aaeb93ba19830fa0e2cc55966371bd	Bacteria	Firmicutes	Clostridia	DTU014	Uncl_DTU014	Uncl_DTU014	Uncl_DTU014_74aa
a9aff44c0baf39ab8bbaa4648f858ae8	Bacteria	Firmicutes	Clostridia	Clostridiales	Clostridiaceae 1	Clostridium sensu stricto 1	Clostridium sensu stricto 1_a9af
2906b87e0f242ec7232498de509de19d	Bacteria	Firmicutes	Clostridia	Clostridiales	Clostridiaceae 1	Clostridium sensu stricto 1	Clostridium sensu stricto 1_2906
21c8fd1988729ae4c3216e00c5147909	Bacteria	Firmicutes	Clostridia	Clostridiales	Clostridiaceae 1	Clostridium sensu stricto 1	Clostridium sensu stricto 1_21c8
08b58c119c9eb7a65f6efcb9c633e0bf	Bacteria	Firmicutes	Clostridia	Clostridiales	Clostridiaceae 1	Clostridium sensu stricto 1	Clostridium sensu stricto 1_08b5
9acb555d3c5dd77e9035a661e7ad1bb6	Bacteria	Firmicutes	Clostridia	Clostridiales	Clostridiaceae 1	Clostridium sensu stricto 1	Clostridium sensu stricto 1_9acb
0908222f1ab7042b23cbc94b9eb247d8	Bacteria	Firmicutes	Clostridia	Clostridiales	Clostridiaceae 1	Clostridium sensu stricto 1	Clostridium sensu stricto 1_0908
40874d61006874f7c87d904707d320d9	Bacteria	Firmicutes	Clostridia	Clostridiales	Clostridiaceae 1	Clostridium sensu stricto 1	Clostridium sensu stricto 1_4087
1d49df56b83a383d8b998af9d148f52c	Bacteria	Firmicutes	Clostridia	Clostridiales	Clostridiaceae 1	Clostridium sensu stricto 1	Clostridium sensu stricto 1_1d49
2d2b310d528584dd0d4f1f9d4001a26d	Bacteria	Firmicutes	Clostridia	Clostridiales	Clostridiaceae 1	Clostridium sensu stricto 1	Clostridium sensu stricto 1_2d2b
9acebaacf6066ce06eeb2400d1d83585	Bacteria	Firmicutes	Clostridia	Clostridiales	Clostridiaceae 1	Clostridium sensu stricto 1	Clostridium sensu stricto 1_9ace
9be1feb470ad1af1258e534302e451ea	Bacteria	Firmicutes	Clostridia	Clostridiales	Clostridiaceae 1	Clostridium sensu stricto 1	Clostridium sensu stricto 1_9be1
9580aa8a52ec18a4e92e701cdb595faa	Bacteria	Firmicutes	Clostridia	Clostridiales	Clostridiaceae 1	Clostridium sensu stricto 1	Clostridium sensu stricto 1_9580
60f0123b5f7273293ed8dab49fcb6435	Bacteria	Firmicutes	Clostridia	Clostridiales	Clostridiaceae 1	Clostridium sensu stricto 1	Clostridium sensu stricto 1_60f0
0a2b8af53c9f344816230c8045f3580b	Bacteria	Firmicutes	Clostridia	Clostridiales	Clostridiaceae 1	Clostridium sensu stricto 1	Clostridium sensu stricto 1_0a2b
64b222d339e32e774bc0c19350cc97d8	Bacteria	Firmicutes	Clostridia	Clostridiales	Clostridiaceae 1	Clostridium sensu stricto 1	Clostridium sensu stricto 1_64b2
05fe5967a656e7a11e7ade2665e94f81	Bacteria	Firmicutes	Clostridia	Clostridiales	Clostridiaceae 1	Clostridium sensu stricto 1	Clostridium sensu stricto 1_05fe
7cea14c125ecc414ad9bc415bb05c36e	Bacteria	Firmicutes	Clostridia	Clostridiales	Clostridiaceae 1	Clostridium sensu stricto 1	Clostridium sensu stricto 1_7cea
c68cc31013644de93d15973b4ce197eb	Bacteria	Firmicutes	Clostridia	Clostridiales	Clostridiales vadinBB60 group	Uncl_Clostridiales vadinBB60 group	Uncl_Clostridiales vadinBB60 group_c68c
ccff62171f7edf1ce6e4221d4a3b3bae	Bacteria	Firmicutes	Clostridia	Clostridiales	Clostridiales vadinBB60 group	Uncl_Clostridiales vadinBB60 group	Uncl_Clostridiales vadinBB60 group_ccff
3b8d743f63edee5d638b6dbb6088dd4a	Bacteria	Firmicutes	Clostridia	Clostridiales	Clostridiales vadinBB60 group	Uncl_Clostridiales vadinBB60 group	Uncl_Clostridiales vadinBB60 group_3b8d
a6cac1a199a30800842b05c7cc4ffc4e	Bacteria	Firmicutes	Clostridia	Clostridiales	Clostridiales vadinBB60 group	Uncl_Clostridiales vadinBB60 group	Uncl_Clostridiales vadinBB60 group_a6ca
a7e28b3f4879359a929a0da8c8557757	Bacteria	Firmicutes	Clostridia	Clostridiales	Clostridiales vadinBB60 group	Uncl_Clostridiales vadinBB60 group	Uncl_Clostridiales vadinBB60 group_a7e2
a036da542ef6703cb6de56d3dd90203c	Bacteria	Firmicutes	Clostridia	Clostridiales	Clostridiales vadinBB60 group	Uncl_Clostridiales vadinBB60 group	Uncl_Clostridiales vadinBB60 group_a036
2acb22fd72b81741bb3fa164421c7b71	Bacteria	Firmicutes	Clostridia	Clostridiales	Clostridiales vadinBB60 group	Uncl_Clostridiales vadinBB60 group	Uncl_Clostridiales vadinBB60 group_2acb
8cd827e99871ec895e85f367e51d7635	Bacteria	Firmicutes	Clostridia	Clostridiales	Clostridiales vadinBB60 group	Uncl_Clostridiales vadinBB60 group	Uncl_Clostridiales vadinBB60 group_8cd8
cc6104ad3b9ff54e8d223ee8a5e936cc	Bacteria	Firmicutes	Clostridia	Clostridiales	Christensenellaceae	Uncl_Christensenellaceae	Uncl_Christensenellaceae_cc61
74a750b1f79b91c619bec39d4337123d	Bacteria	Firmicutes	Clostridia	Clostridiales	Christensenellaceae	Uncl_Christensenellaceae	Uncl_Christensenellaceae_74a7
18815673021edd693b75fa7d776bf536	Bacteria	Firmicutes	Clostridia	Clostridiales	Christensenellaceae	Uncl_Christensenellaceae	Uncl_Christensenellaceae_1881
90af3675c266d09bb7986147ac5885ec	Bacteria	Firmicutes	Clostridia	Clostridiales	Christensenellaceae	Christensenellaceae R-7 group	Christensenellaceae R-7 group_90af
c3f21101b8845fd1c974cb14578fb119	Bacteria	Firmicutes	Clostridia	Clostridiales	Christensenellaceae	Uncl_Christensenellaceae	Uncl_Christensenellaceae_c3f2
8dacd5958612ca1e49748df6826a1191	Bacteria	Firmicutes	Clostridia	Clostridiales	Christensenellaceae	Uncl_Christensenellaceae	Uncl_Christensenellaceae_8dac
9e0326554068ca2dfdaf5f8ab043fea8	Bacteria	Firmicutes	Clostridia	Clostridiales	Christensenellaceae	Uncl_Christensenellaceae	Uncl_Christensenellaceae_9e03
f9e98849a5f849f9d9a8dfb3ec13c2aa	Bacteria	Firmicutes	Clostridia	Clostridiales	Christensenellaceae	Uncl_Christensenellaceae	Uncl_Christensenellaceae_f9e9
052bfa02cdbeb8cacf348b5ecaf2f334	Bacteria	Firmicutes	Clostridia	Clostridiales	Christensenellaceae	Uncl_Christensenellaceae	Uncl_Christensenellaceae_052b
12e9685d1848b863f2a605ac7549c868	Bacteria	Firmicutes	Clostridia	Clostridiales	Christensenellaceae	Uncl_Christensenellaceae	Uncl_Christensenellaceae_12e9
72566efb1dae1ee2a5d33cfc1f3699ba	Bacteria	Firmicutes	Clostridia	Clostridiales	Christensenellaceae	Uncl_Christensenellaceae	Uncl_Christensenellaceae_7256
1f77375aeb67bd385ce61451f9b0a850	Bacteria	Proteobacteria	Deltaproteobacteria	Myxococcales	Polyangiaceae	Sorangium	Sorangium_1f77
c568dd1940d734e71967bf19992dd6b3	Bacteria	Verrucomicrobia	Verrucomicrobiae	Verrucomicrobiales	Akkermansiaceae	Akkermansia	Akkermansia_c568
77fb23b164c0147e2aa10016239e5729	Bacteria	Verrucomicrobia	Verrucomicrobiae	Verrucomicrobiales	Akkermansiaceae	Akkermansia	Akkermansia_77fb
75508ea921eaf053eeca635383cce87f	Bacteria	Verrucomicrobia	Verrucomicrobiae	Verrucomicrobiales	Akkermansiaceae	Akkermansia	Akkermansia_7550
c482c784ff26648d60ee1bef3bb19684	Bacteria	Verrucomicrobia	Verrucomicrobiae	Verrucomicrobiales	Akkermansiaceae	Akkermansia	Akkermansia_c482
b129f26fe1f366071d019f29d8996171	Bacteria	Verrucomicrobia	Verrucomicrobiae	Verrucomicrobiales	Akkermansiaceae	Akkermansia	Akkermansia_b129
cf8fdff95a71d184353ae3dbec1368d9	Bacteria	Verrucomicrobia	Verrucomicrobiae	Verrucomicrobiales	Akkermansiaceae	Akkermansia	Akkermansia_cf8f
e6dc76a64637e100e8fedc7c50c5217c	Bacteria	Verrucomicrobia	Verrucomicrobiae	Verrucomicrobiales	Akkermansiaceae	Akkermansia	Akkermansia_e6dc
734c01030f56f205bcbe7a498087702b	Bacteria	Verrucomicrobia	Verrucomicrobiae	Verrucomicrobiales	Akkermansiaceae	Akkermansia	Akkermansia_734c
7ff72f305cc758d863665d99717ee86b	Bacteria	Verrucomicrobia	Verrucomicrobiae	Verrucomicrobiales	Akkermansiaceae	Akkermansia	Akkermansia_7ff7
829ee109a9b2a374b45682f7aa18583b	Bacteria	Verrucomicrobia	Verrucomicrobiae	Verrucomicrobiales	Akkermansiaceae	Akkermansia	Akkermansia_829e
fabe6f4bd194a5ca454d2ba5cb3ce705	Bacteria	Verrucomicrobia	Verrucomicrobiae	Verrucomicrobiales	Akkermansiaceae	Akkermansia	Akkermansia_fabe
522159e21a96d52944f90dad770a6d08	Bacteria	Verrucomicrobia	Verrucomicrobiae	Verrucomicrobiales	Akkermansiaceae	Akkermansia	Akkermansia_5221
0f66f7c261d5982812da851b26f78b03	Bacteria	Verrucomicrobia	Verrucomicrobiae	Verrucomicrobiales	Akkermansiaceae	Akkermansia	Akkermansia_0f66
5513a1bcca7ac332d271c511ce377575	Bacteria	Verrucomicrobia	Verrucomicrobiae	Verrucomicrobiales	Akkermansiaceae	Akkermansia	Akkermansia_5513
841fc00cd649bfe049e761e4101fd878	Bacteria	Verrucomicrobia	Verrucomicrobiae	Verrucomicrobiales	Akkermansiaceae	Akkermansia	Akkermansia_841f
997afccc4dea33adce0d7c409ae6b2dc	Bacteria	Verrucomicrobia	Verrucomicrobiae	Verrucomicrobiales	Akkermansiaceae	Akkermansia	Akkermansia_997a
3b010dbd9eae72a79f11af5d24eb3ca3	Bacteria	Verrucomicrobia	Verrucomicrobiae	Verrucomicrobiales	Akkermansiaceae	Akkermansia	Akkermansia_3b01
7b28c20e72c6c95b3e604f0849245770	Bacteria	Verrucomicrobia	Verrucomicrobiae	Verrucomicrobiales	Akkermansiaceae	Akkermansia	Akkermansia_7b28
3d750de03019acdeee7adbbe07886af3	Bacteria	Verrucomicrobia	Verrucomicrobiae	Verrucomicrobiales	Akkermansiaceae	Akkermansia	Akkermansia_3d75
9e219859fa5e4ccaec219080ad9eb61a	Bacteria	Verrucomicrobia	Verrucomicrobiae	Verrucomicrobiales	Akkermansiaceae	Akkermansia	Akkermansia_9e21
7a5c073c74f028b4745d6399ad2aeb46	Bacteria	Verrucomicrobia	Verrucomicrobiae	Verrucomicrobiales	Akkermansiaceae	Akkermansia	Akkermansia_7a5c
e38905144e60e08172bbfeaf20cec862	Bacteria	Verrucomicrobia	Verrucomicrobiae	Verrucomicrobiales	Akkermansiaceae	Akkermansia	Akkermansia_e389
aae37d18762b6b4359a86cc7ee3d7ffa	Bacteria	Verrucomicrobia	Verrucomicrobiae	Verrucomicrobiales	Akkermansiaceae	Akkermansia	Akkermansia_aae3
8a4b888e56d4baf58d570aae393fe358	Bacteria	Verrucomicrobia	Verrucomicrobiae	Verrucomicrobiales	Akkermansiaceae	Akkermansia	Akkermansia_8a4b
8680de2855d3a6c6ad67fdb948ba4fbf	Bacteria	Verrucomicrobia	Verrucomicrobiae	Verrucomicrobiales	Akkermansiaceae	Akkermansia	Akkermansia_8680
bb8626da4ddd54269616e001a8508328	Bacteria	Verrucomicrobia	Verrucomicrobiae	Verrucomicrobiales	Akkermansiaceae	Akkermansia	Akkermansia_bb86
25e927710e13338c22f62a09b722ca01	Bacteria	Verrucomicrobia	Verrucomicrobiae	Verrucomicrobiales	Akkermansiaceae	Akkermansia	Akkermansia_25e9
0a94b0c92554ec8e8f21b719572d9830	Bacteria	Verrucomicrobia	Verrucomicrobiae	Verrucomicrobiales	Akkermansiaceae	Akkermansia	Akkermansia_0a94
4d72007c70f4abc0bf9e8fe8b826d07d	Bacteria	Proteobacteria	Gammaproteobacteria	Enterobacteriales	Enterobacteriaceae	Uncl_Enterobacteriaceae	Uncl_Enterobacteriaceae_4d72
30f40ed3bfcfa9000a11a86881ea0ef3	Bacteria	Proteobacteria	Gammaproteobacteria	Enterobacteriales	Enterobacteriaceae	Uncl_Enterobacteriaceae	Uncl_Enterobacteriaceae_30f4
c539180611e7ccbe0bed3640d2be345e	Bacteria	Proteobacteria	Gammaproteobacteria	Enterobacteriales	Enterobacteriaceae	Uncl_Enterobacteriaceae	Uncl_Enterobacteriaceae_c539
4dedff7a5c4402cb051206b2337200a3	Bacteria	Proteobacteria	Gammaproteobacteria	Enterobacteriales	Enterobacteriaceae	Uncl_Enterobacteriaceae	Uncl_Enterobacteriaceae_4ded
f3384f1f36a908bd09b3c265bac26f8c	Bacteria	Proteobacteria	Gammaproteobacteria	Pasteurellales	Pasteurellaceae	Uncl_Pasteurellaceae	Uncl_Pasteurellaceae_f338
ba8502fed0d7a5f72fbdf703cc660b30	Bacteria	Proteobacteria	Gammaproteobacteria	Pasteurellales	Pasteurellaceae	Haemophilus	Haemophilus_ba85
b8d37c60b46ee50b828c30fc8dd794af	Bacteria	Proteobacteria	Gammaproteobacteria	Pasteurellales	Pasteurellaceae	Haemophilus	Haemophilus_b8d3
b3085702e8675736c6bf05f0abe7dc87	Bacteria	Proteobacteria	Gammaproteobacteria	Pasteurellales	Pasteurellaceae	Haemophilus	Haemophilus_b308
394eda29c886632f514dd94b58381186	Bacteria	Proteobacteria	Gammaproteobacteria	Pasteurellales	Pasteurellaceae	Haemophilus	Haemophilus_394e
e597b677388b5b37d43924365bc65d7f	Bacteria	Proteobacteria	Gammaproteobacteria	Pasteurellales	Pasteurellaceae	Haemophilus	Haemophilus_e597
6fce23a3d97dd01b1e0619355bf0724a	Bacteria	Proteobacteria	Gammaproteobacteria	Pasteurellales	Pasteurellaceae	Haemophilus	Haemophilus_6fce
b5fa5e98871795209a9bcdf4e8b55967	Bacteria	Proteobacteria	Gammaproteobacteria	Pseudomonadales	Moraxellaceae	Enhydrobacter	Enhydrobacter_b5fa
69179c4a6011d0c9d30036cf18626520	Bacteria	Proteobacteria	Gammaproteobacteria	Pseudomonadales	Moraxellaceae	Acinetobacter	Acinetobacter_6917
0e2e91fba1ca9ed7de2d11ea4786c914	Bacteria	Proteobacteria	Gammaproteobacteria	Pseudomonadales	Moraxellaceae	Acinetobacter	Acinetobacter_0e2e
4f5efd25dacb5d639316e7291ff6ff8b	Bacteria	Proteobacteria	Gammaproteobacteria	Betaproteobacteriales	Neisseriaceae	Neisseria	Neisseria_4f5e
69a11f927915e2a3ba1f7b9c84486527	Bacteria	Proteobacteria	Gammaproteobacteria	Betaproteobacteriales	Burkholderiaceae	Parasutterella	Parasutterella_69a1
58cda75d6e3978df8b2ba4562fe71d96	Bacteria	Proteobacteria	Gammaproteobacteria	Betaproteobacteriales	Burkholderiaceae	Parasutterella	Parasutterella_58cd
cf7bd0f053a6aa7ab7cfd19cc24f9c95	Bacteria	Proteobacteria	Gammaproteobacteria	Betaproteobacteriales	Burkholderiaceae	Oxalobacter	Oxalobacter_cf7b
1e239f764b883d146a073111983ee21c	Bacteria	Proteobacteria	Gammaproteobacteria	Betaproteobacteriales	Burkholderiaceae	Sutterella	Sutterella_1e23
6fccf06a4042fa208edb23a71b73de53	Bacteria	Proteobacteria	Gammaproteobacteria	Betaproteobacteriales	Burkholderiaceae	Parasutterella	Parasutterella_6fcc
d585d7a24f6dc5a84a080ce72a2cf05b	Bacteria	Proteobacteria	Gammaproteobacteria	Betaproteobacteriales	Burkholderiaceae	Parasutterella	Parasutterella_d585
d5d2ed5d1d276a9d9facef410ed68803	Bacteria	Proteobacteria	Gammaproteobacteria	Betaproteobacteriales	Burkholderiaceae	Parasutterella	Parasutterella_d5d2
71241e93217ec682dfa6f089f60bfe28	Bacteria	Proteobacteria	Gammaproteobacteria	Betaproteobacteriales	Burkholderiaceae	Parasutterella	Parasutterella_7124
6fe33250c45ddbda2700682431270ddc	Bacteria	Proteobacteria	Gammaproteobacteria	Betaproteobacteriales	Burkholderiaceae	Sutterella	Sutterella_6fe3
33b42ff3ba63393beced5aadb73e61d7	Bacteria	Proteobacteria	Gammaproteobacteria	Betaproteobacteriales	Burkholderiaceae	Sutterella	Sutterella_33b4
6cec9979c3e76d4316a289bf1792356f	Bacteria	Proteobacteria	Gammaproteobacteria	Betaproteobacteriales	Burkholderiaceae	Sutterella	Sutterella_6cec
59364744507fc064189cc76039389725	Bacteria	Proteobacteria	Gammaproteobacteria	Betaproteobacteriales	Burkholderiaceae	Uncl_Burkholderiaceae	Uncl_Burkholderiaceae_5936
21401b105dc53b367b8fdc0ec97a9f02	Bacteria	Proteobacteria	Gammaproteobacteria	Betaproteobacteriales	Burkholderiaceae	Sutterella	Sutterella_2140
eb736939d75ad207f5c1a4f3053d2ee4	Bacteria	Proteobacteria	Gammaproteobacteria	Betaproteobacteriales	Burkholderiaceae	Sutterella	Sutterella_eb73
102d492c93aee293c9a3463bab2ae665	Bacteria	Proteobacteria	Gammaproteobacteria	Betaproteobacteriales	Burkholderiaceae	Sutterella	Sutterella_102d
8703e95fbf4d5c8fd088fb98382c5703	Bacteria	Proteobacteria	Gammaproteobacteria	Betaproteobacteriales	Burkholderiaceae	Sutterella	Sutterella_8703
9282e20164736c7ada9bd98d04654b5e	Bacteria	Proteobacteria	Gammaproteobacteria	Betaproteobacteriales	Burkholderiaceae	Sutterella	Sutterella_9282
03441fe5c8d85fb44ec893ad05504d80	Bacteria	Proteobacteria	Gammaproteobacteria	Betaproteobacteriales	Burkholderiaceae	Sutterella	Sutterella_0344
4c89b2e5ec377cd58cec6028f42646a3	Bacteria	Proteobacteria	Gammaproteobacteria	Betaproteobacteriales	Burkholderiaceae	Sutterella	Sutterella_4c89
dbcdaca3ee9e9fe75d8829e87b8551dc	Bacteria	Proteobacteria	Gammaproteobacteria	Betaproteobacteriales	Burkholderiaceae	Sutterella	Sutterella_dbcd
3fc2e8375276392f44d147414bdfdca6	Bacteria	Proteobacteria	Gammaproteobacteria	Betaproteobacteriales	Burkholderiaceae	Sutterella	Sutterella_3fc2
fec2da4ccc40b9ad85a020553063366b	Bacteria	Proteobacteria	Gammaproteobacteria	Betaproteobacteriales	Burkholderiaceae	Oxalobacter	Oxalobacter_fec2
57312b316d526ad9d31dee6d203dafcd	Bacteria	Proteobacteria	Gammaproteobacteria	Betaproteobacteriales	Burkholderiaceae	Uncl_Burkholderiaceae	Uncl_Burkholderiaceae_5731
5d25b8a7c2459caaa469e2d57f33f3f2	Bacteria	Proteobacteria	Gammaproteobacteria	Uncl_Gammaproteobacteria	Uncl_Gammaproteobacteria	Uncl_Gammaproteobacteria	Uncl_Gammaproteobacteria_5d25
a850e4b5dab3577a559aaccc1eab1e29	Bacteria	Proteobacteria	Gammaproteobacteria	Aeromonadales	Succinivibrionaceae	Uncl_Succinivibrionaceae	Uncl_Succinivibrionaceae_a850
27e7532267856f397c8c8be9d6abc732	Bacteria	Proteobacteria	Gammaproteobacteria	Aeromonadales	Succinivibrionaceae	Uncl_Succinivibrionaceae	Uncl_Succinivibrionaceae_27e7
8adadd953ff6f3831d8492aaecdbe713	Bacteria	Proteobacteria	Gammaproteobacteria	Aeromonadales	Succinivibrionaceae	Succinivibrio	Succinivibrio_8ada
f16d686bf24a9d0644405daffe814866	Bacteria	Proteobacteria	Gammaproteobacteria	Aeromonadales	Succinivibrionaceae	Succinivibrio	Succinivibrio_f16d
53c2b5c2e7fbeb6acdc3a26e777ab79a	Bacteria	Proteobacteria	Gammaproteobacteria	Aeromonadales	Succinivibrionaceae	Uncl_Succinivibrionaceae	Uncl_Succinivibrionaceae_53c2
d5bf3eb65505a8ca3b0ac23120645abc	Bacteria	Proteobacteria	Gammaproteobacteria	Aeromonadales	Succinivibrionaceae	Uncl_Succinivibrionaceae	Uncl_Succinivibrionaceae_d5bf
5dc19a3dfac70c13fa6bdccb39450f8b	Bacteria	Proteobacteria	Gammaproteobacteria	Aeromonadales	Succinivibrionaceae	Uncl_Succinivibrionaceae	Uncl_Succinivibrionaceae_5dc1
c939ee112ba982665e012437dae05c1e	Bacteria	Proteobacteria	Gammaproteobacteria	Enterobacteriales	Enterobacteriaceae	Uncl_Enterobacteriaceae	Uncl_Enterobacteriaceae_c939
7ad943b74eeb1ab26685f43c325af5a2	Bacteria	Proteobacteria	Gammaproteobacteria	Enterobacteriales	Enterobacteriaceae	Uncl_Enterobacteriaceae	Uncl_Enterobacteriaceae_7ad9
945184b6386c192c0066e0a98a154780	Bacteria	Proteobacteria	Gammaproteobacteria	Enterobacteriales	Enterobacteriaceae	Uncl_Enterobacteriaceae	Uncl_Enterobacteriaceae_9451
91098d5f102cf2956ed1d6a9e4d50d4e	Bacteria	Proteobacteria	Gammaproteobacteria	Enterobacteriales	Enterobacteriaceae	Uncl_Enterobacteriaceae	Uncl_Enterobacteriaceae_9109
d676e025fb7484f8c8f79dc642805d70	Bacteria	Proteobacteria	Gammaproteobacteria	Enterobacteriales	Enterobacteriaceae	Uncl_Enterobacteriaceae	Uncl_Enterobacteriaceae_d676
8b1ab395c778a80954d22079fdbd2ecf	Bacteria	Proteobacteria	Gammaproteobacteria	Enterobacteriales	Enterobacteriaceae	Escherichia-Shigella	Escherichia-Shigella_8b1a
9fb2d3b1af918563651dd0950f2a8c2d	Bacteria	Proteobacteria	Gammaproteobacteria	Enterobacteriales	Enterobacteriaceae	Escherichia-Shigella	Escherichia-Shigella_9fb2
ab7d3247211df2a41078077ab1b49bfe	Bacteria	Proteobacteria	Gammaproteobacteria	Enterobacteriales	Enterobacteriaceae	Escherichia-Shigella	Escherichia-Shigella_ab7d
d46e2205f0c6ecf67b51f83d111c509c	Bacteria	Proteobacteria	Gammaproteobacteria	Enterobacteriales	Enterobacteriaceae	Escherichia-Shigella	Escherichia-Shigella_d46e
528767c3dabb25a02a96df8a3093cd7f	Bacteria	Proteobacteria	Gammaproteobacteria	Enterobacteriales	Enterobacteriaceae	Escherichia-Shigella	Escherichia-Shigella_5287
d2cd0561456a80fd3a89bb061cf11180	Bacteria	Proteobacteria	Gammaproteobacteria	Enterobacteriales	Enterobacteriaceae	Escherichia-Shigella	Escherichia-Shigella_d2cd
e974f8ae40d943716178858cefa9a5be	Bacteria	Proteobacteria	Gammaproteobacteria	Enterobacteriales	Enterobacteriaceae	Escherichia-Shigella	Escherichia-Shigella_e974
b0a375b2e141f1467dc0a5e6643771a7	Bacteria	Proteobacteria	Gammaproteobacteria	Enterobacteriales	Enterobacteriaceae	Escherichia-Shigella	Escherichia-Shigella_b0a3
ca4989d266b5066ebe65828c69dee27e	Bacteria	Proteobacteria	Gammaproteobacteria	Enterobacteriales	Enterobacteriaceae	Escherichia-Shigella	Escherichia-Shigella_ca49
67a0b0994571276db80b8b3ad11f8854	Bacteria	Proteobacteria	Gammaproteobacteria	Enterobacteriales	Enterobacteriaceae	Uncl_Enterobacteriaceae	Uncl_Enterobacteriaceae_67a0
c06ccd1f7d57566ef669942328b1a946	Bacteria	Proteobacteria	Gammaproteobacteria	Pseudomonadales	Pseudomonadaceae	Pseudomonas	Pseudomonas_c06c
5814c7f00986dd61528740f2f466349f	Bacteria	Firmicutes	Clostridia	Clostridiales	Lachnospiraceae	Blautia	Blautia_5814
bdc3e74aa911d702c485041f22b314e9	Bacteria	Proteobacteria	Deltaproteobacteria	Desulfovibrionales	Desulfovibrionaceae	Bilophila	Bilophila_bdc3
a89d17a13d5ca6ff3f0803c879551131	Bacteria	Proteobacteria	Deltaproteobacteria	Desulfovibrionales	Desulfovibrionaceae	Bilophila	Bilophila_a89d
83f4fc6fa9c03f0ebfb87a699f1dbe85	Bacteria	Proteobacteria	Deltaproteobacteria	Desulfovibrionales	Desulfovibrionaceae	Bilophila	Bilophila_83f4
fdedde41dc6dd3730a2e868b26f01032	Bacteria	Proteobacteria	Deltaproteobacteria	Desulfovibrionales	Desulfovibrionaceae	Bilophila	Bilophila_fded
31774b2ab198d7b5abc9f0d6e8a5ffc2	Bacteria	Proteobacteria	Deltaproteobacteria	Desulfovibrionales	Desulfovibrionaceae	Bilophila	Bilophila_3177
27f098662c8f87b4aaff903d9c0f28d3	Bacteria	Proteobacteria	Deltaproteobacteria	Desulfovibrionales	Desulfovibrionaceae	Bilophila	Bilophila_27f0
b354a1e7a29c4f05aace7e65edc75c7f	Bacteria	Proteobacteria	Deltaproteobacteria	Desulfovibrionales	Desulfovibrionaceae	Desulfovibrio	Desulfovibrio_b354
1dc089b495ec69a8e674b4faf4ab9121	Bacteria	Proteobacteria	Deltaproteobacteria	Desulfovibrionales	Desulfovibrionaceae	Bilophila	Bilophila_1dc0
9c173a6e3a5c86508398687b68d84b54	Bacteria	Proteobacteria	Deltaproteobacteria	Desulfovibrionales	Desulfovibrionaceae	Bilophila	Bilophila_9c17
0e5caec10c3429ff6f1632ca411b8247	Bacteria	Proteobacteria	Deltaproteobacteria	Desulfovibrionales	Desulfovibrionaceae	Bilophila	Bilophila_0e5c
f92951d74cd43b7534901b9e532b3cfd	Bacteria	Proteobacteria	Deltaproteobacteria	Desulfovibrionales	Desulfovibrionaceae	Bilophila	Bilophila_f929
58dcc966041b94c565841b33ef283ba6	Bacteria	Synergistetes	Synergistia	Synergistales	Synergistaceae	Cloacibacillus	Cloacibacillus_58dc
6ba98911efd5b1fa1cbba9f869562cce	Bacteria	Synergistetes	Synergistia	Synergistales	Synergistaceae	Cloacibacillus	Cloacibacillus_6ba9
5f8513cd068ae37e099fb5ff84f7a34c	Bacteria	Synergistetes	Synergistia	Synergistales	Synergistaceae	Cloacibacillus	Cloacibacillus_5f85
7f5f81fc8c4f6cd7884c2877832c4eb0	Bacteria	Proteobacteria	Alphaproteobacteria	Rhizobiales	Rhizobiaceae	Aureimonas	Aureimonas_7f5f
49d67d2ce999b1832ce9f1290c0a8a1a	Bacteria	Proteobacteria	Alphaproteobacteria	Rhodobacterales	Rhodobacteraceae	Paracoccus	Paracoccus_49d6
9ac3bb1d7dedb08a012692a6f536b5af	Bacteria	Proteobacteria	Alphaproteobacteria	Sphingomonadales	Sphingomonadaceae	Sphingomonas	Sphingomonas_9ac3
fd4e7491e51cc69c91658e9eb9e270ab	Bacteria	Proteobacteria	Alphaproteobacteria	Rhodospirillales	Uncl_Rhodospirillales	Azospirillum sp. 47_25	Azospirillum sp. 47_25_fd4e
e603a72ebbc7a4fcb5a657b52c3e8c50	Bacteria	Proteobacteria	Alphaproteobacteria	Rhodospirillales	Uncl_Rhodospirillales	Azospirillum sp. 47_25	Azospirillum sp. 47_25_e603
5159fb1b39b6f0f737d49f04e51a01ef	Bacteria	Proteobacteria	Alphaproteobacteria	Rhodospirillales	Uncl_Rhodospirillales	Azospirillum sp. 47_25	Azospirillum sp. 47_25_5159
6f2dd4fb813382947b503a91b6c50248	Bacteria	Firmicutes	Clostridia	Clostridiales	Christensenellaceae	Christensenellaceae R-7 group	Christensenellaceae R-7 group_6f2d
4cdc5b820b31c7b2c0720f917d9cd3f7	Bacteria	Firmicutes	Clostridia	Clostridiales	Christensenellaceae	Christensenellaceae R-7 group	Christensenellaceae R-7 group_4cdc
a72bc4bbcb65e31aac628de5b9a9b0af	Bacteria	Firmicutes	Clostridia	Clostridiales	Christensenellaceae	Christensenellaceae R-7 group	Christensenellaceae R-7 group_a72b
38d745ffc6fd6b5bffb53bd6b0d8b1c1	Bacteria	Firmicutes	Clostridia	Clostridiales	Christensenellaceae	Christensenellaceae R-7 group	Christensenellaceae R-7 group_38d7
854e4ca663674f1901969edef21c8eef	Bacteria	Firmicutes	Clostridia	Clostridiales	Uncl_Clostridiales	Uncl_Clostridiales	Uncl_Clostridiales_854e
4109fbbe9cd1407916d6f86e0fc3038d	Bacteria	Firmicutes	Clostridia	Clostridiales	Christensenellaceae	Christensenellaceae R-7 group	Christensenellaceae R-7 group_4109
df10a151cc3986c5d87adde5ab0e42a9	Bacteria	Firmicutes	Clostridia	Clostridiales	Christensenellaceae	Christensenellaceae R-7 group	Christensenellaceae R-7 group_df10
65049cc6bf38298db145760d7b74edad	Bacteria	Firmicutes	Clostridia	Clostridiales	Christensenellaceae	Christensenellaceae R-7 group	Christensenellaceae R-7 group_6504
6b861b073aefd57927ceac668da9cc4c	Bacteria	Firmicutes	Clostridia	Clostridiales	Christensenellaceae	Christensenellaceae R-7 group	Christensenellaceae R-7 group_6b86
c66ec67719e54d2cb0afc3154b3c23af	Bacteria	Firmicutes	Clostridia	Clostridiales	Christensenellaceae	Christensenellaceae R-7 group	Christensenellaceae R-7 group_c66e
b51c4423207e1e27ef1e5f95cf69a8e5	Bacteria	Firmicutes	Clostridia	Clostridiales	Christensenellaceae	Christensenellaceae R-7 group	Christensenellaceae R-7 group_b51c
e9f7d02e967c2cafc57e9734d62b40f9	Bacteria	Firmicutes	Clostridia	Clostridiales	Christensenellaceae	Christensenellaceae R-7 group	Christensenellaceae R-7 group_e9f7
b621d4b3cca1ec89ceca12efca8a94fb	Bacteria	Firmicutes	Clostridia	Clostridiales	Christensenellaceae	Christensenellaceae R-7 group	Christensenellaceae R-7 group_b621
5a6c87d6a4eb5e114959f6192f29b641	Bacteria	Actinobacteria	Actinobacteria	Bifidobacteriales	Bifidobacteriaceae	Bifidobacterium	Bifidobacterium_5a6c
b431e5e5228746897edda555f73db29f	Bacteria	Actinobacteria	Actinobacteria	Bifidobacteriales	Bifidobacteriaceae	Bifidobacterium	Bifidobacterium_b431
35ffcc3b809d667286737d79670b8de5	Bacteria	Actinobacteria	Actinobacteria	Bifidobacteriales	Bifidobacteriaceae	Bifidobacterium	Bifidobacterium_35ff
315ca0a729f126b941ba111a16d4d97a	Bacteria	Actinobacteria	Actinobacteria	Bifidobacteriales	Bifidobacteriaceae	Bifidobacterium	Bifidobacterium_315c
e32da7544a92f7df1aa432803b199691	Bacteria	Actinobacteria	Actinobacteria	Bifidobacteriales	Bifidobacteriaceae	Bifidobacterium	Bifidobacterium_e32d
2c5e87b291147c04e1b8d1c808b1aee0	Bacteria	Actinobacteria	Actinobacteria	Bifidobacteriales	Bifidobacteriaceae	Bifidobacterium	Bifidobacterium_2c5e
1b23e74fb43b2b8a2d20b91679cf8e0e	Bacteria	Actinobacteria	Actinobacteria	Bifidobacteriales	Bifidobacteriaceae	Bifidobacterium	Bifidobacterium_1b23
9e85db24267268d82427233ff15944e9	Bacteria	Actinobacteria	Actinobacteria	Micrococcales	Intrasporangiaceae	Uncl_Intrasporangiaceae	Uncl_Intrasporangiaceae_9e85
732f61386b8757029b0891b0ddde928f	Bacteria	Actinobacteria	Actinobacteria	Actinomycetales	Actinomycetaceae	Actinomyces	Actinomyces_732f
df8456a1abbfb4c8a2c450b44378d4cb	Bacteria	Actinobacteria	Actinobacteria	Actinomycetales	Actinomycetaceae	Actinomyces	Actinomyces_df84
e945fce1ec0644d56f2346799040e923	Bacteria	Actinobacteria	Coriobacteriia	Coriobacteriales	Coriobacteriales Incertae Sedis	Uncl_Coriobacteriales Incertae Sedis	Uncl_Coriobacteriales Incertae Sedis_e945
26c79f8d333bba7e291bdc9a1e20408f	Bacteria	Actinobacteria	Coriobacteriia	Coriobacteriales	Coriobacteriales Incertae Sedis	Uncl_Coriobacteriales Incertae Sedis	Uncl_Coriobacteriales Incertae Sedis_26c7
e24229f623139032a7196e2ee42ebce2	Bacteria	Actinobacteria	Coriobacteriia	Coriobacteriales	Coriobacteriales Incertae Sedis	Uncl_Coriobacteriales Incertae Sedis	Uncl_Coriobacteriales Incertae Sedis_e242
ad71b192343facecd54843bccb0470da	Bacteria	Actinobacteria	Coriobacteriia	Coriobacteriales	Eggerthellaceae	Enterorhabdus	Enterorhabdus_ad71
1b9ab7ba8573cbfe5f1a9f59f0b38ff4	Bacteria	Actinobacteria	Coriobacteriia	Coriobacteriales	Eggerthellaceae	Adlercreutzia	Adlercreutzia_1b9a
0c166e629f0a5d7021647ef712e4774e	Bacteria	Actinobacteria	Coriobacteriia	Coriobacteriales	Eggerthellaceae	Paraeggerthella	Paraeggerthella_0c16
608df1f9b0bc6528c3c1aa64af92ee29	Bacteria	Actinobacteria	Coriobacteriia	Coriobacteriales	Eggerthellaceae	Gordonibacter	Gordonibacter_608d
1625c0c426e4216a5f97758921e2b06a	Bacteria	Actinobacteria	Coriobacteriia	Coriobacteriales	Eggerthellaceae	Gordonibacter	Gordonibacter_1625
ca72a089674006d2e9cade617df3d5d7	Bacteria	Actinobacteria	Coriobacteriia	Coriobacteriales	Eggerthellaceae	Gordonibacter	Gordonibacter_ca72
c6ef7621a35cc94a17aad73c635a6b13	Bacteria	Actinobacteria	Coriobacteriia	Coriobacteriales	Eggerthellaceae	Gordonibacter	Gordonibacter_c6ef
9ecc22663bd18e47578c4309aad9e2a0	Bacteria	Actinobacteria	Coriobacteriia	Coriobacteriales	Eggerthellaceae	Gordonibacter	Gordonibacter_9ecc
542ecd2d31ae84a33145f696f340cb3a	Bacteria	Actinobacteria	Coriobacteriia	Coriobacteriales	Eggerthellaceae	Gordonibacter	Gordonibacter_542e
ca1de11871db016cf300fd5528b7d0d4	Bacteria	Actinobacteria	Coriobacteriia	Coriobacteriales	Eggerthellaceae	Gordonibacter	Gordonibacter_ca1d
04868b2d4798ca931be020f92df66da8	Bacteria	Actinobacteria	Coriobacteriia	Coriobacteriales	Eggerthellaceae	Gordonibacter	Gordonibacter_0486
f07cf3810c089aaa56a030f749bed8a6	Bacteria	Actinobacteria	Coriobacteriia	Coriobacteriales	Eggerthellaceae	Gordonibacter	Gordonibacter_f07c
8d97c0d01bc123af5d2480558084c54b	Bacteria	Actinobacteria	Coriobacteriia	Coriobacteriales	Eggerthellaceae	Eggerthella	Eggerthella_8d97
937ed732d7cbf4707c57792a5ee76e7a	Bacteria	Actinobacteria	Coriobacteriia	Coriobacteriales	Eggerthellaceae	Eggerthella	Eggerthella_937e
a645dbc8b6219294f30224676afd371b	Bacteria	Actinobacteria	Coriobacteriia	Coriobacteriales	Eggerthellaceae	Eggerthella	Eggerthella_a645
7fbd34fbe0bb06c8ad8108a17c73bf3f	Bacteria	Actinobacteria	Coriobacteriia	Coriobacteriales	Eggerthellaceae	Eggerthella	Eggerthella_7fbd
629f41c0de31ba20f5d2b3f4c69e09c1	Bacteria	Actinobacteria	Coriobacteriia	Coriobacteriales	Eggerthellaceae	Eggerthella	Eggerthella_629f
e2df7ce80671742217b72a414dc18b7b	Bacteria	Actinobacteria	Coriobacteriia	Coriobacteriales	Coriobacteriaceae	Collinsella	Collinsella_e2df
671f56cb9e843dbbacd5e8646ae48b4a	Bacteria	Actinobacteria	Coriobacteriia	Coriobacteriales	Atopobiaceae	Uncl_Atopobiaceae	Uncl_Atopobiaceae_671f
293260d42e76b6f9f96f7c164aef024c	Bacteria	Actinobacteria	Coriobacteriia	Coriobacteriales	Coriobacteriaceae	Collinsella	Collinsella_2932
35cbb315e019e0a8768d4b73862df415	Bacteria	Actinobacteria	Coriobacteriia	Coriobacteriales	Coriobacteriaceae	Collinsella	Collinsella_35cb
915b418e8c6281c82882774637c1621e	Bacteria	Actinobacteria	Coriobacteriia	Coriobacteriales	Coriobacteriaceae	Collinsella	Collinsella_915b
11401ee29264e6f60b65371a2601cd07	Bacteria	Firmicutes	Clostridia	Clostridiales	Peptococcaceae	Uncl_Peptococcaceae	Uncl_Peptococcaceae_1140
a78f5a615f91a760ffc238c7c4ce3056	Bacteria	Firmicutes	Clostridia	Clostridiales	Peptococcaceae	Peptococcus	Peptococcus_a78f
06f825b512d903b9230e1a55d87359ee	Bacteria	Firmicutes	Bacilli	Lactobacillales	Streptococcaceae	Streptococcus	Streptococcus_06f8
edc9e5c16e40aff1eadce6597940f08f	Bacteria	Firmicutes	Bacilli	Lactobacillales	Streptococcaceae	Streptococcus	Streptococcus_edc9
fd496fd32dc8c08ade2e8b6c9d8ee13d	Bacteria	Firmicutes	Bacilli	Lactobacillales	Streptococcaceae	Streptococcus	Streptococcus_fd49
acfbcc2cdcc9ece5f98bd818e7de6a8b	Bacteria	Firmicutes	Bacilli	Lactobacillales	Streptococcaceae	Streptococcus	Streptococcus_acfb
999c2b629652d3d3740520f10c2c4d41	Bacteria	Firmicutes	Bacilli	Lactobacillales	Streptococcaceae	Streptococcus	Streptococcus_999c
9fec7bdd6bd88e710bd69b15692e54a0	Bacteria	Firmicutes	Bacilli	Lactobacillales	Streptococcaceae	Streptococcus	Streptococcus_9fec
735cb9abbbc8ff2b5b354be608a3a869	Bacteria	Firmicutes	Bacilli	Lactobacillales	Streptococcaceae	Streptococcus	Streptococcus_735c
0cfedf99210094f53e79da646a64fd05	Bacteria	Firmicutes	Bacilli	Lactobacillales	Streptococcaceae	Streptococcus	Streptococcus_0cfe
849301e9f32b0e2b738b28aeffcd7480	Bacteria	Firmicutes	Bacilli	Lactobacillales	Streptococcaceae	Lactococcus	Lactococcus_8493
ad7d82735cce04c8c388ff360aaab197	Bacteria	Firmicutes	Bacilli	Lactobacillales	Streptococcaceae	Lactococcus	Lactococcus_ad7d
7c6503b24931082da07e125ebbadda3e	Bacteria	Firmicutes	Bacilli	Lactobacillales	Streptococcaceae	Lactococcus	Lactococcus_7c65
eebd7ad890e03bc1dd166256311299c5	Bacteria	Firmicutes	Bacilli	Lactobacillales	Streptococcaceae	Lactococcus	Lactococcus_eebd
94b3052b5341980d572bd95368b900d6	Bacteria	Firmicutes	Bacilli	Lactobacillales	Streptococcaceae	Lactococcus	Lactococcus_94b3
b47ff995b33803bf5e21bbd669651684	Bacteria	Bacteroidetes	Bacteroidia	Bacteroidales	Bacteroidaceae	Bacteroides	Bacteroides_b47f
62542d615c702cd130770544a5a139c8	Bacteria	Firmicutes	Bacilli	Lactobacillales	Streptococcaceae	Lactococcus	Lactococcus_6254
d114fb4c335125128be28401522dd41a	Bacteria	Firmicutes	Bacilli	Lactobacillales	Streptococcaceae	Lactococcus	Lactococcus_d114
36809095fdd371d5074112a510c5a5a2	Bacteria	Firmicutes	Bacilli	Lactobacillales	Streptococcaceae	Lactococcus	Lactococcus_3680
46ceea917da4bee8f6ff7611ab315040	Bacteria	Firmicutes	Bacilli	Lactobacillales	Streptococcaceae	Lactococcus	Lactococcus_46ce
827e7033d95c0919bb2049a78730a45b	Bacteria	Firmicutes	Bacilli	Lactobacillales	Streptococcaceae	Lactococcus	Lactococcus_827e
89c8b8a44e2fc55bcaec56d3ea41d7f6	Bacteria	Firmicutes	Bacilli	Lactobacillales	Streptococcaceae	Lactococcus	Lactococcus_89c8
6cfaaa5ee2cf3e0e81d455ecce5a84f6	Bacteria	Firmicutes	Bacilli	Lactobacillales	Streptococcaceae	Lactococcus	Lactococcus_6cfa
feb1c288cd46f6fd9bc3c2c35970cbdf	Bacteria	Firmicutes	Bacilli	Lactobacillales	Lactobacillaceae	Lactobacillus	Lactobacillus_feb1
139f3606221ee22a0da037f401753c11	Bacteria	Firmicutes	Bacilli	Lactobacillales	Lactobacillaceae	Lactobacillus	Lactobacillus_139f
9908fffab7ed4f3bec44cda2f5084d49	Bacteria	Firmicutes	Bacilli	Lactobacillales	Enterococcaceae	Enterococcus	Enterococcus_9908
d60e0285c67402884d9598798cc0845f	Bacteria	Firmicutes	Bacilli	Lactobacillales	Enterococcaceae	Enterococcus	Enterococcus_d60e
bcb82543685d6b449dc5a692c953151e	Bacteria	Firmicutes	Bacilli	Lactobacillales	Enterococcaceae	Enterococcus	Enterococcus_bcb8
0876bc67851e89ffd63483cf2f4e6096	Bacteria	Firmicutes	Bacilli	Lactobacillales	Enterococcaceae	Enterococcus	Enterococcus_0876
569653b1659271a290facfcedd0de061	Bacteria	Firmicutes	Bacilli	Lactobacillales	Enterococcaceae	Enterococcus	Enterococcus_5696
f4713d446c46a5ef7185ec9eea4565d9	Bacteria	Firmicutes	Bacilli	Lactobacillales	Enterococcaceae	Enterococcus	Enterococcus_f471
a443e786f67086749ef29ce0ab494c9e	Bacteria	Firmicutes	Bacilli	Lactobacillales	Enterococcaceae	Enterococcus	Enterococcus_a443
5443ed17c982b1a7245ff9c4abdf3974	Bacteria	Firmicutes	Bacilli	Lactobacillales	Enterococcaceae	Enterococcus	Enterococcus_5443
24daf9f2c0fcf2179f5eecbd16a64857	Bacteria	Firmicutes	Bacilli	Lactobacillales	Enterococcaceae	Enterococcus	Enterococcus_24da
65d43491988bfe557da4d86a5ba25dae	Bacteria	Firmicutes	Bacilli	Bacillales	Staphylococcaceae	Staphylococcus	Staphylococcus_65d4
e27b9e73955f9ee43166443c005e4186	Bacteria	Firmicutes	Bacilli	Bacillales	Staphylococcaceae	Macrococcus	Macrococcus_e27b
ae1225445735236af76c52002f4100af	Bacteria	Firmicutes	Erysipelotrichia	Erysipelotrichales	Erysipelotrichaceae	Turicibacter	Turicibacter_ae12
6c9de872dc24ca2948f966a4692f344c	Bacteria	Firmicutes	Erysipelotrichia	Erysipelotrichales	Erysipelotrichaceae	Turicibacter	Turicibacter_6c9d
f8bbef51d91200f1734aff553b101db2	Bacteria	Tenericutes	Mollicutes	Izimaplasmatales	Uncl_Izimaplasmatales	Uncl_Izimaplasmatales	Uncl_Izimaplasmatales_f8bb
26c6e3ed14694582e207478c1f23c21f	Bacteria	Firmicutes	Erysipelotrichia	Erysipelotrichales	Erysipelotrichaceae	Turicibacter	Turicibacter_26c6
c7af417ed2ba94646825e1316f2bf500	Bacteria	Firmicutes	Erysipelotrichia	Erysipelotrichales	Erysipelotrichaceae	Turicibacter	Turicibacter_c7af
54caf4eeb985978bc79c1dfeeaf2ed24	Bacteria	Firmicutes	Erysipelotrichia	Erysipelotrichales	Erysipelotrichaceae	Turicibacter	Turicibacter_54ca
df0e3d38eec730326754d8c17a8b8efe	Bacteria	Firmicutes	Erysipelotrichia	Erysipelotrichales	Erysipelotrichaceae	Turicibacter	Turicibacter_df0e
cbea8db55d1e9f821a15d61fbfd90b76	Bacteria	Firmicutes	Erysipelotrichia	Erysipelotrichales	Erysipelotrichaceae	Turicibacter	Turicibacter_cbea
5b38ebabc1afff1ff53b9eb03a02d71c	Bacteria	Firmicutes	Erysipelotrichia	Erysipelotrichales	Erysipelotrichaceae	Turicibacter	Turicibacter_5b38
a333ee090a52b582e1a0e2dd776eb937	Bacteria	Firmicutes	Erysipelotrichia	Erysipelotrichales	Erysipelotrichaceae	Coprobacillus	Coprobacillus_a333
6116fd7dc95407952dfa6a8cad835556	Bacteria	Firmicutes	Erysipelotrichia	Erysipelotrichales	Erysipelotrichaceae	Uncl_Erysipelotrichaceae	Uncl_Erysipelotrichaceae_6116
e9f900358bb9297e10b9fbb1321b1e6e	Bacteria	Firmicutes	Erysipelotrichia	Erysipelotrichales	Erysipelotrichaceae	Erysipelatoclostridium	Erysipelatoclostridium_e9f9
45b76e49b6500d8d245c2f27f6fbb143	Bacteria	Firmicutes	Erysipelotrichia	Erysipelotrichales	Erysipelotrichaceae	Erysipelatoclostridium	Erysipelatoclostridium_45b7
8f4dea09ecd34aac65b4fdf5d1c37ff1	Bacteria	Firmicutes	Erysipelotrichia	Erysipelotrichales	Erysipelotrichaceae	Erysipelatoclostridium	Erysipelatoclostridium_8f4d
43c39ddfc7ce29ea0a4835e73f7c5b75	Bacteria	Firmicutes	Erysipelotrichia	Erysipelotrichales	Erysipelotrichaceae	Erysipelatoclostridium	Erysipelatoclostridium_43c3
a663a01aeb4dbb88bbe0a9840e8f64dc	Bacteria	Firmicutes	Erysipelotrichia	Erysipelotrichales	Erysipelotrichaceae	Erysipelatoclostridium	Erysipelatoclostridium_a663
e865f29a716e8d51f83931befa951240	Bacteria	Firmicutes	Erysipelotrichia	Erysipelotrichales	Erysipelotrichaceae	Erysipelotrichaceae UCG-003	Erysipelotrichaceae UCG-003_e865
533b6c05a74b2c25a94f884d6fe42f9d	Bacteria	Firmicutes	Erysipelotrichia	Erysipelotrichales	Erysipelotrichaceae	Catenibacterium	Catenibacterium_533b
2a958af5aaf4947a4528d752b86a9de9	Bacteria	Firmicutes	Erysipelotrichia	Erysipelotrichales	Erysipelotrichaceae	Erysipelatoclostridium	Erysipelatoclostridium_2a95
98b107ee3442296951842b98be26952d	Bacteria	Firmicutes	Erysipelotrichia	Erysipelotrichales	Erysipelotrichaceae	Erysipelatoclostridium	Erysipelatoclostridium_98b1
37dc66a71d63b78edad9a823a27c12d4	Bacteria	Firmicutes	Erysipelotrichia	Erysipelotrichales	Erysipelotrichaceae	Erysipelatoclostridium	Erysipelatoclostridium_37dc
6e706a6eede6ef0aeb837ec6f574c0f4	Bacteria	Firmicutes	Erysipelotrichia	Erysipelotrichales	Erysipelotrichaceae	Coprobacillus	Coprobacillus_6e70
cba2d2378f9d1365c99afe8135acdb2f	Bacteria	Firmicutes	Erysipelotrichia	Erysipelotrichales	Erysipelotrichaceae	Coprobacillus	Coprobacillus_cba2
a6a9efa46b119833ae8f7508d0d953f7	Bacteria	Firmicutes	Erysipelotrichia	Erysipelotrichales	Erysipelotrichaceae	Erysipelatoclostridium	Erysipelatoclostridium_a6a9
f43fd47aeb25d9b91a52ed468c1922b4	Bacteria	Firmicutes	Erysipelotrichia	Erysipelotrichales	Erysipelotrichaceae	Erysipelatoclostridium	Erysipelatoclostridium_f43f
18466024998b14f90188852d4534e4e6	Bacteria	Firmicutes	Erysipelotrichia	Erysipelotrichales	Erysipelotrichaceae	Erysipelatoclostridium	Erysipelatoclostridium_1846
8e91f02160d45e2b5f4f3af5ba65a152	Bacteria	Bacteroidetes	Bacteroidia	Bacteroidales	Bacteroidaceae	Bacteroides	Bacteroides_8e91
6f214329b134a724140d1b9f6e8807a5	Bacteria	Firmicutes	Erysipelotrichia	Erysipelotrichales	Erysipelotrichaceae	Erysipelatoclostridium	Erysipelatoclostridium_6f21
bd86d7fd0cd2d744b17ea83569d9dcec	Bacteria	Firmicutes	Erysipelotrichia	Erysipelotrichales	Erysipelotrichaceae	Erysipelatoclostridium	Erysipelatoclostridium_bd86
bd7a45e15cfcb0d12e6a9020bfeb9ca9	Bacteria	Firmicutes	Erysipelotrichia	Erysipelotrichales	Erysipelotrichaceae	Coprobacillus	Coprobacillus_bd7a
316be95bfe550cfe4af9d90a5ede9da6	Bacteria	Firmicutes	Erysipelotrichia	Erysipelotrichales	Erysipelotrichaceae	Uncl_Erysipelotrichaceae	Uncl_Erysipelotrichaceae_316b
b4dd8f91d12ccf999c698a5fffd186c0	Bacteria	Firmicutes	Erysipelotrichia	Erysipelotrichales	Erysipelotrichaceae	Candidatus Stoquefichus	Candidatus Stoquefichus_b4dd
b52aaa79fecb0f7641328868f7ace6fc	Bacteria	Firmicutes	Erysipelotrichia	Erysipelotrichales	Erysipelotrichaceae	Erysipelatoclostridium	Erysipelatoclostridium_b52a
96b39eae97cb1720858c2710a2658e42	Bacteria	Firmicutes	Erysipelotrichia	Erysipelotrichales	Erysipelotrichaceae	Erysipelatoclostridium	Erysipelatoclostridium_96b3
e966a37163ebf4c93693568fe310ab73	Bacteria	Firmicutes	Erysipelotrichia	Erysipelotrichales	Erysipelotrichaceae	Erysipelatoclostridium	Erysipelatoclostridium_e966
0f83d5700ebb2ade43e144bf7ab2e4b0	Bacteria	Firmicutes	Erysipelotrichia	Erysipelotrichales	Erysipelotrichaceae	Catenibacterium	Catenibacterium_0f83
d538770dea2a728e1734e0d20ed8b073	Bacteria	Firmicutes	Erysipelotrichia	Erysipelotrichales	Erysipelotrichaceae	Erysipelatoclostridium	Erysipelatoclostridium_d538
875e681bcc96df0857cb92b440bb082c	Bacteria	Firmicutes	Erysipelotrichia	Erysipelotrichales	Erysipelotrichaceae	Coprobacillus	Coprobacillus_875e
a291f451eb28c79d6673346f2e2ceefa	Bacteria	Firmicutes	Erysipelotrichia	Erysipelotrichales	Erysipelotrichaceae	Coprobacillus	Coprobacillus_a291
455b0c60da8d52fb90b8132ff1e4c219	Bacteria	Firmicutes	Erysipelotrichia	Erysipelotrichales	Erysipelotrichaceae	Coprobacillus	Coprobacillus_455b
b5aed1393ab976800e7b943e3c7d78d9	Bacteria	Firmicutes	Erysipelotrichia	Erysipelotrichales	Erysipelotrichaceae	[Clostridium] innocuum group	[Clostridium] innocuum group_b5ae
b5e0a6477e69e223d49eedc2c7c1b138	Bacteria	Firmicutes	Erysipelotrichia	Erysipelotrichales	Erysipelotrichaceae	[Clostridium] innocuum group	[Clostridium] innocuum group_b5e0
5f8d35126b0a7321413d21487ec72b73	Bacteria	Firmicutes	Erysipelotrichia	Erysipelotrichales	Erysipelotrichaceae	[Clostridium] innocuum group	[Clostridium] innocuum group_5f8d
4b5b77a16e508d9b5368d34e50d676fa	Bacteria	Firmicutes	Erysipelotrichia	Erysipelotrichales	Erysipelotrichaceae	[Clostridium] innocuum group	[Clostridium] innocuum group_4b5b
dae15a320f5bf85196f4006c82726016	Bacteria	Firmicutes	Erysipelotrichia	Erysipelotrichales	Erysipelotrichaceae	[Clostridium] innocuum group	[Clostridium] innocuum group_dae1
1574afa82630f094452821f894d269f6	Bacteria	Firmicutes	Erysipelotrichia	Erysipelotrichales	Erysipelotrichaceae	[Clostridium] innocuum group	[Clostridium] innocuum group_1574
e48d02ad405b4a0d1163ddee33da7586	Bacteria	Firmicutes	Erysipelotrichia	Erysipelotrichales	Erysipelotrichaceae	[Clostridium] innocuum group	[Clostridium] innocuum group_e48d
5b6f52361a05b9c7d17e992326db8cc3	Bacteria	Firmicutes	Erysipelotrichia	Erysipelotrichales	Erysipelotrichaceae	[Clostridium] innocuum group	[Clostridium] innocuum group_5b6f
8d6a36f5df79821e2d79b954de8ddf99	Bacteria	Firmicutes	Erysipelotrichia	Erysipelotrichales	Erysipelotrichaceae	Faecalitalea	Faecalitalea_8d6a
efda22dcdc4ddf5d9e90d67ad661a36e	Bacteria	Firmicutes	Erysipelotrichia	Erysipelotrichales	Erysipelotrichaceae	Dielma	Dielma_efda
850cd943df43949eb6f9b3d608b92b87	Bacteria	Firmicutes	Erysipelotrichia	Erysipelotrichales	Erysipelotrichaceae	Uncl_Erysipelotrichaceae	Uncl_Erysipelotrichaceae_850c
94c3bd0951c01d8caf0723a4c565b8c9	Bacteria	Firmicutes	Erysipelotrichia	Erysipelotrichales	Erysipelotrichaceae	Uncl_Erysipelotrichaceae	Uncl_Erysipelotrichaceae_94c3
2dd4add86c5c9fb1b0217f078e831c10	Bacteria	Firmicutes	Erysipelotrichia	Erysipelotrichales	Erysipelotrichaceae	Uncl_Erysipelotrichaceae	Uncl_Erysipelotrichaceae_2dd4
de68af3f62b2b04e42f894e18839bb57	Bacteria	Firmicutes	Erysipelotrichia	Erysipelotrichales	Erysipelotrichaceae	Dielma	Dielma_de68
eb0266ab245a551b16894b41b1d0a089	Bacteria	Firmicutes	Erysipelotrichia	Erysipelotrichales	Erysipelotrichaceae	Dielma	Dielma_eb02
8e493df449e84acb4e24f5811ff3599b	Bacteria	Firmicutes	Erysipelotrichia	Erysipelotrichales	Erysipelotrichaceae	Solobacterium	Solobacterium_8e49
36828684b8a13d06b901d9b63dbe977f	Bacteria	Firmicutes	Erysipelotrichia	Erysipelotrichales	Erysipelotrichaceae	Holdemania	Holdemania_3682
2fb5a4a7d5e419920ec9257327a118ca	Bacteria	Firmicutes	Erysipelotrichia	Erysipelotrichales	Erysipelotrichaceae	Holdemania	Holdemania_2fb5
f799d1bd014deac476f31e322f10e8c8	Bacteria	Firmicutes	Erysipelotrichia	Erysipelotrichales	Erysipelotrichaceae	Holdemania	Holdemania_f799
de2d67b7888f6e245783abc81bb2002a	Bacteria	Firmicutes	Erysipelotrichia	Erysipelotrichales	Erysipelotrichaceae	Holdemania	Holdemania_de2d
04edaa963304c466674c30f9f9bb087e	Bacteria	Firmicutes	Clostridia	Clostridiales	Peptostreptococcaceae	Paeniclostridium	Paeniclostridium_04ed
6420671c26eef32065e0275c8cd6701e	Bacteria	Firmicutes	Clostridia	Clostridiales	Peptostreptococcaceae	Intestinibacter	Intestinibacter_6420
33deb57a51743c338407d5c7e9b6f5fd	Bacteria	Firmicutes	Clostridia	Clostridiales	Peptostreptococcaceae	Terrisporobacter	Terrisporobacter_33de
8d703908c09c7cb0da2a4398dd74f9f8	Bacteria	Firmicutes	Clostridia	Clostridiales	Peptostreptococcaceae	Terrisporobacter	Terrisporobacter_8d70
f8426780fca15371791d972a7a267977	Bacteria	Firmicutes	Clostridia	Clostridiales	Peptostreptococcaceae	Terrisporobacter	Terrisporobacter_f842
32480e099ae504d9e1e47fa909e822ab	Bacteria	Firmicutes	Clostridia	Clostridiales	Peptostreptococcaceae	Romboutsia	Romboutsia_3248
d20b46e3c9d79a8e49a48f112fc03d4f	Bacteria	Firmicutes	Clostridia	Clostridiales	Peptostreptococcaceae	Romboutsia	Romboutsia_d20b
ebd5381deab3c43744335c4efb55bda8	Bacteria	Firmicutes	Clostridia	Clostridiales	Peptostreptococcaceae	Paraclostridium	Paraclostridium_ebd5
f44404ea806c18f6b05b7cbb4f3e5fd2	Bacteria	Firmicutes	Clostridia	Clostridiales	Peptostreptococcaceae	Romboutsia	Romboutsia_f444
e335f74033bc634af43ee6baa84fa247	Bacteria	Firmicutes	Clostridia	Clostridiales	Peptostreptococcaceae	Romboutsia	Romboutsia_e335
e3d269cc61f03fbd9b10fbf1b11d7d8d	Bacteria	Firmicutes	Clostridia	Clostridiales	Peptostreptococcaceae	Uncl_Peptostreptococcaceae	Uncl_Peptostreptococcaceae_e3d2
95d34bd384743493ee4cfe83b5410014	Bacteria	Bacteroidetes	Bacteroidia	Bacteroidales	Tannerellaceae	Parabacteroides	Parabacteroides_95d3
a9eda187b1b61bbb7f7c31d1dc7b4ea6	Bacteria	Bacteroidetes	Bacteroidia	Bacteroidales	Tannerellaceae	Parabacteroides	Parabacteroides_a9ed
c49afc9d23e5f2a96238df66804f4c33	Bacteria	Bacteroidetes	Bacteroidia	Bacteroidales	Tannerellaceae	Parabacteroides	Parabacteroides_c49a
1f947feb70a6e3c62a3c3e1159707c9b	Bacteria	Bacteroidetes	Bacteroidia	Bacteroidales	Tannerellaceae	Parabacteroides	Parabacteroides_1f94
0d485e2420c5d760bfe965457de20f3b	Bacteria	Bacteroidetes	Bacteroidia	Bacteroidales	Tannerellaceae	Parabacteroides	Parabacteroides_0d48
9151a7f30b05336467f5fe03cdc1b2a2	Bacteria	Bacteroidetes	Bacteroidia	Bacteroidales	Tannerellaceae	Parabacteroides	Parabacteroides_9151
ebf03f264c6c7ee2ba7e624701dbd352	Bacteria	Bacteroidetes	Bacteroidia	Bacteroidales	Tannerellaceae	Parabacteroides	Parabacteroides_ebf0
d2953d7d9ca3c5b7fb29c786adde6f47	Bacteria	Bacteroidetes	Bacteroidia	Bacteroidales	Tannerellaceae	Parabacteroides	Parabacteroides_d295
dd89f4d22fae4a6594c61aa753b51cc9	Bacteria	Bacteroidetes	Bacteroidia	Bacteroidales	Tannerellaceae	Parabacteroides	Parabacteroides_dd89
b94f679f6bc718ee180136099797425e	Bacteria	Bacteroidetes	Bacteroidia	Bacteroidales	Tannerellaceae	Parabacteroides	Parabacteroides_b94f
2ca8d12765db505e2e0b02187117fdd5	Bacteria	Bacteroidetes	Bacteroidia	Bacteroidales	Tannerellaceae	Parabacteroides	Parabacteroides_2ca8
eef28106ca18c16d97beea1aa417ae92	Bacteria	Bacteroidetes	Bacteroidia	Bacteroidales	Tannerellaceae	Parabacteroides	Parabacteroides_eef2
b2fcb39ee7199c2012b51ed8231999ae	Bacteria	Bacteroidetes	Bacteroidia	Bacteroidales	Tannerellaceae	Parabacteroides	Parabacteroides_b2fc
640e9e8fb7724c509fd1d720a1d6f716	Bacteria	Bacteroidetes	Bacteroidia	Bacteroidales	Tannerellaceae	Parabacteroides	Parabacteroides_640e
d1929a395e974f9f52f841b6b6cc9e02	Bacteria	Bacteroidetes	Bacteroidia	Bacteroidales	Tannerellaceae	Parabacteroides	Parabacteroides_d192
d28be78646f0e68bcc01f46cf1352bb6	Bacteria	Bacteroidetes	Bacteroidia	Bacteroidales	Tannerellaceae	Parabacteroides	Parabacteroides_d28b
510db7e7ea2fc657cd489f6fa8950990	Bacteria	Bacteroidetes	Bacteroidia	Bacteroidales	Tannerellaceae	Parabacteroides	Parabacteroides_510d
7dd715226e802cd489a022b68b43e98d	Bacteria	Bacteroidetes	Bacteroidia	Bacteroidales	Tannerellaceae	Parabacteroides	Parabacteroides_7dd7
f113d099fa3f17671bcbdb5832ad2952	Bacteria	Bacteroidetes	Bacteroidia	Bacteroidales	Tannerellaceae	Parabacteroides	Parabacteroides_f113
f8571c14dcca23ee4b19ab23fecb38d3	Bacteria	Bacteroidetes	Bacteroidia	Bacteroidales	Barnesiellaceae	Barnesiella	Barnesiella_f857
66cc91f0e4985137a84ca59e0caa8faf	Bacteria	Bacteroidetes	Bacteroidia	Bacteroidales	Barnesiellaceae	Barnesiella	Barnesiella_66cc
3a3231b033e6bc23ced2d9a827d7f0c2	Bacteria	Bacteroidetes	Bacteroidia	Bacteroidales	Barnesiellaceae	Barnesiella	Barnesiella_3a32
75c3fd710db54921e498768334b6d949	Bacteria	Bacteroidetes	Bacteroidia	Bacteroidales	Uncl_Bacteroidales	Uncl_Bacteroidales	Uncl_Bacteroidales_75c3
87a3122785b2e9dfa81da4eb38915caf	Bacteria	Bacteroidetes	Bacteroidia	Bacteroidales	Barnesiellaceae	Barnesiella	Barnesiella_87a3
8fdf28bd6465c196dc2b034d38e4b04a	Bacteria	Bacteroidetes	Bacteroidia	Bacteroidales	Barnesiellaceae	Barnesiella	Barnesiella_8fdf
e65603fbc4aaf795f4d2873867bcca5c	Bacteria	Bacteroidetes	Bacteroidia	Bacteroidales	Barnesiellaceae	Barnesiella	Barnesiella_e656
714c77d0c463cf9a1e850631c47a7faa	Bacteria	Bacteroidetes	Bacteroidia	Bacteroidales	Barnesiellaceae	Barnesiella	Barnesiella_714c
948a960b3f069d6eaabc5f61d6e74516	Bacteria	Bacteroidetes	Bacteroidia	Bacteroidales	Barnesiellaceae	Barnesiella	Barnesiella_948a
5c20ce5b43314d9b68765dc46727360f	Bacteria	Bacteroidetes	Bacteroidia	Bacteroidales	Barnesiellaceae	Barnesiella	Barnesiella_5c20
365fccbfc6de93d11fb751b4e993a164	Bacteria	Bacteroidetes	Bacteroidia	Bacteroidales	Barnesiellaceae	Barnesiella	Barnesiella_365f
edf42f357f8934fc004c334c5c7b5e6e	Bacteria	Bacteroidetes	Bacteroidia	Bacteroidales	Prevotellaceae	Paraprevotella	Paraprevotella_edf4
308cc4cf721929e4fc77800a5e42713d	Bacteria	Bacteroidetes	Bacteroidia	Bacteroidales	Prevotellaceae	Paraprevotella	Paraprevotella_308c
7c1451235f2dc5ad2119acec92a529ad	Bacteria	Bacteroidetes	Bacteroidia	Bacteroidales	Bacteroidaceae	Bacteroides	Bacteroides_7c14
3e64c46846e807fc3c0d5dd13db577ee	Bacteria	Bacteroidetes	Bacteroidia	Bacteroidales	Prevotellaceae	Prevotella	Prevotella_3e64
c994a2772a648316e21e664e3a878e80	Bacteria	Bacteroidetes	Bacteroidia	Bacteroidales	Prevotellaceae	Prevotella 9	Prevotella 9_c994
6e4a7d9f0967616f802e0e7e330496f9	Bacteria	Bacteroidetes	Bacteroidia	Bacteroidales	Prevotellaceae	Prevotella 9	Prevotella 9_6e4a
4178240c513fbb07cec27830402c4888	Bacteria	Bacteroidetes	Bacteroidia	Bacteroidales	Prevotellaceae	Prevotella 9	Prevotella 9_4178
1049bfbca348fad89e49b30eec64b910	Bacteria	Bacteroidetes	Bacteroidia	Bacteroidales	Prevotellaceae	Uncl_Prevotellaceae	Uncl_Prevotellaceae_1049
91af70c75e266c12086c731dfc474d5a	Bacteria	Bacteroidetes	Bacteroidia	Bacteroidales	Prevotellaceae	Uncl_Prevotellaceae	Uncl_Prevotellaceae_91af
a8f67b529f5f61ebc7a1054737802eb0	Bacteria	Bacteroidetes	Bacteroidia	Bacteroidales	Prevotellaceae	Uncl_Prevotellaceae	Uncl_Prevotellaceae_a8f6
a09d6150a76ed5b484f9157717ad126a	Bacteria	Bacteroidetes	Bacteroidia	Bacteroidales	Prevotellaceae	Uncl_Prevotellaceae	Uncl_Prevotellaceae_a09d
cd19c312b3833e1236426494669780e6	Bacteria	Bacteroidetes	Bacteroidia	Bacteroidales	Prevotellaceae	Prevotella 2	Prevotella 2_cd19
a868201429067d69e423117dcd041d33	Bacteria	Bacteroidetes	Bacteroidia	Bacteroidales	Prevotellaceae	Prevotella 2	Prevotella 2_a868
d07fcd7006b84a6acb3e04f375c550d8	Bacteria	Bacteroidetes	Bacteroidia	Bacteroidales	Prevotellaceae	Prevotella 9	Prevotella 9_d07f
2aa90ad458d7d0dd3c6639fd230d498c	Bacteria	Bacteroidetes	Bacteroidia	Bacteroidales	Prevotellaceae	Prevotella 9	Prevotella 9_2aa9
dfb8067535463e32cc2576f813246d1e	Bacteria	Bacteroidetes	Bacteroidia	Bacteroidales	Prevotellaceae	Prevotella 9	Prevotella 9_dfb8
4b4365282a3ab2d8637a76902910db08	Bacteria	Bacteroidetes	Bacteroidia	Bacteroidales	Prevotellaceae	Prevotella 9	Prevotella 9_4b43
29dbac2753070b68ccb76e92d0fd9a3e	Bacteria	Bacteroidetes	Bacteroidia	Bacteroidales	Prevotellaceae	Prevotella 9	Prevotella 9_29db
96c70269fa06092686bb5a1e53455712	Bacteria	Bacteroidetes	Bacteroidia	Bacteroidales	Prevotellaceae	Prevotella 9	Prevotella 9_96c7
52ce3d0bea26662b7563cb8a24d2b424	Bacteria	Bacteroidetes	Bacteroidia	Bacteroidales	Prevotellaceae	Prevotella 9	Prevotella 9_52ce
da6a7cba87e0895b9cbe6037b9bd8b3b	Bacteria	Bacteroidetes	Bacteroidia	Bacteroidales	Prevotellaceae	Prevotella 9	Prevotella 9_da6a
f571706bb1de85ad511f5767b6ed9be8	Bacteria	Bacteroidetes	Bacteroidia	Bacteroidales	Prevotellaceae	Prevotella 9	Prevotella 9_f571
0b9d8eed63122910ca86d7e410ebb8d3	Bacteria	Bacteroidetes	Bacteroidia	Bacteroidales	Prevotellaceae	Prevotella 9	Prevotella 9_0b9d
04645342dcaccc29b2078b063aec6f81	Bacteria	Bacteroidetes	Bacteroidia	Bacteroidales	Prevotellaceae	Prevotella 9	Prevotella 9_0464
675c847bccbc53942ebb7b8cbb4efc4d	Bacteria	Bacteroidetes	Bacteroidia	Bacteroidales	Prevotellaceae	Prevotella 9	Prevotella 9_675c
ee4f85a638f963f2451fb4c57666f65f	Bacteria	Bacteroidetes	Bacteroidia	Bacteroidales	Prevotellaceae	Prevotella 9	Prevotella 9_ee4f
d43d90d9163d70356ec346250d1ab104	Bacteria	Bacteroidetes	Bacteroidia	Bacteroidales	Prevotellaceae	Prevotella 9	Prevotella 9_d43d
0797eb0defefd98200676af7b1b570c7	Bacteria	Bacteroidetes	Bacteroidia	Bacteroidales	Prevotellaceae	Prevotella 9	Prevotella 9_0797
36047a1f17447505eb9b891ce01ce10d	Bacteria	Bacteroidetes	Bacteroidia	Bacteroidales	Prevotellaceae	Prevotella 7	Prevotella 7_3604
45ddc69a3fbf19ff4953211c157cb9ac	Bacteria	Bacteroidetes	Bacteroidia	Bacteroidales	Prevotellaceae	Prevotella 7	Prevotella 7_45dd
4d5a3f7f0863c8550699e96829103932	Bacteria	Bacteroidetes	Bacteroidia	Bacteroidales	Prevotellaceae	Prevotella 7	Prevotella 7_4d5a
b91e83611ee8133ec8f959aa30aac468	Bacteria	Bacteroidetes	Bacteroidia	Bacteroidales	Prevotellaceae	Prevotella 7	Prevotella 7_b91e
320e2320ca5b66b4383370b81f48ab34	Bacteria	Bacteroidetes	Bacteroidia	Bacteroidales	Prevotellaceae	Prevotella 7	Prevotella 7_320e
b318805bc8161d7a7a7adb5dfec7c7ed	Bacteria	Bacteroidetes	Bacteroidia	Bacteroidales	Prevotellaceae	Prevotella 7	Prevotella 7_b318
8950b41980ae9f9f818ff18d8e60af71	Bacteria	Bacteroidetes	Bacteroidia	Bacteroidales	Prevotellaceae	Prevotella 9	Prevotella 9_8950
80d31b2b6fc8c12089b970bb3e4337cf	Bacteria	Bacteroidetes	Bacteroidia	Bacteroidales	Prevotellaceae	Prevotella 9	Prevotella 9_80d3
b090ee40d281f11179b230a25ac5a164	Bacteria	Bacteroidetes	Bacteroidia	Bacteroidales	Prevotellaceae	Prevotella 9	Prevotella 9_b090
ede02e6071050bba0457a78ea6ab8e06	Bacteria	Bacteroidetes	Bacteroidia	Bacteroidales	Prevotellaceae	Prevotella 9	Prevotella 9_ede0
f387378a897340891d277b837ec4fa83	Bacteria	Bacteroidetes	Bacteroidia	Bacteroidales	Prevotellaceae	Prevotella 9	Prevotella 9_f387
c0af9d1edc614b5e2386db6867fd2eb1	Bacteria	Bacteroidetes	Bacteroidia	Bacteroidales	Prevotellaceae	Prevotella 9	Prevotella 9_c0af
c27b8a3cc83ac2df02494a16b7bb8f1c	Bacteria	Bacteroidetes	Bacteroidia	Bacteroidales	Prevotellaceae	Prevotella 9	Prevotella 9_c27b
f4c2587bbaa6e03cd0452af030d28bb5	Bacteria	Bacteroidetes	Bacteroidia	Bacteroidales	Prevotellaceae	Prevotella	Prevotella_f4c2
e51fc3bc6d08ae82b3299bff3739b1f6	Bacteria	Bacteroidetes	Bacteroidia	Bacteroidales	Muribaculaceae	Uncl_Muribaculaceae	Uncl_Muribaculaceae_e51f
c8f3b08192577248a52e5298db290412	Bacteria	Bacteroidetes	Bacteroidia	Bacteroidales	Rikenellaceae	Alistipes	Alistipes_c8f3
efa231614a5eb97a385a5cae7b440348	Bacteria	Bacteroidetes	Bacteroidia	Bacteroidales	Rikenellaceae	Alistipes	Alistipes_efa2
00a0cc3397c90af4839a4b73da01af09	Bacteria	Bacteroidetes	Bacteroidia	Bacteroidales	Rikenellaceae	Alistipes	Alistipes_00a0
5d093da55d1e720b61ff7bbc0166c10b	Bacteria	Bacteroidetes	Bacteroidia	Bacteroidales	Rikenellaceae	Alistipes	Alistipes_5d09
b7f9994ac898ba76ca8ead2fd2a513f5	Bacteria	Bacteroidetes	Bacteroidia	Bacteroidales	Rikenellaceae	Alistipes	Alistipes_b7f9
fee421dd182111e1d718ac10decab1e9	Bacteria	Bacteroidetes	Bacteroidia	Bacteroidales	Rikenellaceae	Alistipes	Alistipes_fee4
1afe54a91cac3d03cf090fa99cb006c3	Bacteria	Bacteroidetes	Bacteroidia	Bacteroidales	Rikenellaceae	Alistipes	Alistipes_1afe
d6ef84e4acd2e960f3c29d2557323d80	Bacteria	Bacteroidetes	Bacteroidia	Bacteroidales	Rikenellaceae	Alistipes	Alistipes_d6ef
c01e5b8c9e617241a8ae868f1807b695	Bacteria	Bacteroidetes	Bacteroidia	Bacteroidales	Rikenellaceae	Alistipes	Alistipes_c01e
4788ae118314b41b1d296a06b6b8e4bd	Bacteria	Bacteroidetes	Bacteroidia	Bacteroidales	Rikenellaceae	Alistipes	Alistipes_4788
e7e82cd86b3dc580f0b0339d757e19a9	Bacteria	Bacteroidetes	Bacteroidia	Bacteroidales	Rikenellaceae	Alistipes	Alistipes_e7e8
ac6230dcd043e8132d895097642bca07	Bacteria	Bacteroidetes	Bacteroidia	Bacteroidales	Rikenellaceae	Alistipes	Alistipes_ac62
e649d1afa5293a5cfe5efd090d755f7c	Bacteria	Bacteroidetes	Bacteroidia	Bacteroidales	Rikenellaceae	Alistipes	Alistipes_e649
f86b214bca612610016a32c9ebc59151	Bacteria	Bacteroidetes	Bacteroidia	Bacteroidales	Rikenellaceae	Alistipes	Alistipes_f86b
a87eec1d85ce39c2e6b206bec926a09a	Bacteria	Bacteroidetes	Bacteroidia	Bacteroidales	Rikenellaceae	Alistipes	Alistipes_a87e
eed680aa98deaba160926b7180ef83b3	Bacteria	Bacteroidetes	Bacteroidia	Bacteroidales	Rikenellaceae	Alistipes	Alistipes_eed6
51d4f17b8dda9f7d972bf3dd0ecc4e59	Bacteria	Bacteroidetes	Bacteroidia	Bacteroidales	Rikenellaceae	Alistipes	Alistipes_51d4
499674fdb0634ce14ebf5d6440123e4e	Bacteria	Bacteroidetes	Bacteroidia	Bacteroidales	Rikenellaceae	Alistipes	Alistipes_4996
9d583502f595e3a521989b645d50e327	Bacteria	Bacteroidetes	Bacteroidia	Bacteroidales	Rikenellaceae	Alistipes	Alistipes_9d58
9d2f09f6e5b35c186494ad6cf5e954b4	Bacteria	Bacteroidetes	Bacteroidia	Bacteroidales	Rikenellaceae	Alistipes	Alistipes_9d2f
7ff3af3392b24dd4b3aaab2160f1e059	Bacteria	Bacteroidetes	Bacteroidia	Bacteroidales	Rikenellaceae	Alistipes	Alistipes_7ff3
0e873d5f38a9662eedde145f2d900fa6	Bacteria	Bacteroidetes	Bacteroidia	Bacteroidales	Rikenellaceae	Alistipes	Alistipes_0e87
12304c248019d034d3439d4ecb01c8af	Bacteria	Bacteroidetes	Bacteroidia	Bacteroidales	Rikenellaceae	Alistipes	Alistipes_1230
ddde2f403e24546952fa7dbdcb17421d	Bacteria	Bacteroidetes	Bacteroidia	Bacteroidales	Rikenellaceae	Alistipes	Alistipes_ddde
4806b61d300837896d1c4a1d1ba5bf75	Bacteria	Bacteroidetes	Bacteroidia	Bacteroidales	Rikenellaceae	Alistipes	Alistipes_4806
a2cc896e6ed2d0e6f9da109edb3ff08a	Bacteria	Bacteroidetes	Bacteroidia	Bacteroidales	Rikenellaceae	Alistipes	Alistipes_a2cc
05595a9292beee24449d64535b504a8d	Bacteria	Bacteroidetes	Bacteroidia	Bacteroidales	Rikenellaceae	Alistipes	Alistipes_0559
59ba3509aa3fe5e4bfc08570e1d0e2b4	Bacteria	Bacteroidetes	Bacteroidia	Bacteroidales	Rikenellaceae	Alistipes	Alistipes_59ba
48e182a918b059353ccfb0a5d573e308	Bacteria	Bacteroidetes	Bacteroidia	Bacteroidales	Rikenellaceae	Alistipes	Alistipes_48e1
86fb60d35666559aea0ce71c25be04f6	Bacteria	Bacteroidetes	Bacteroidia	Bacteroidales	Rikenellaceae	Alistipes	Alistipes_86fb
506efac48dc5d5be2c0122c381639a3f	Bacteria	Bacteroidetes	Bacteroidia	Bacteroidales	Rikenellaceae	Alistipes	Alistipes_506e
8795c5a86013864dc11f24b89e8cdd8c	Bacteria	Bacteroidetes	Bacteroidia	Bacteroidales	Rikenellaceae	Alistipes	Alistipes_8795
52095c31dd613b259628bd577273649c	Bacteria	Bacteroidetes	Bacteroidia	Bacteroidales	Rikenellaceae	Alistipes	Alistipes_5209
5669f9055e393154386d3ad1196d3f03	Bacteria	Bacteroidetes	Bacteroidia	Bacteroidales	Rikenellaceae	Alistipes	Alistipes_5669
332a6411ff00b4010ac2397f504c4695	Bacteria	Bacteroidetes	Bacteroidia	Bacteroidales	Rikenellaceae	Alistipes	Alistipes_332a
742e1f191223f58590661de80b9d6e3b	Bacteria	Bacteroidetes	Bacteroidia	Bacteroidales	Rikenellaceae	Alistipes	Alistipes_742e
803fd4a94855f2b0e3ec865c5a51ffda	Bacteria	Bacteroidetes	Bacteroidia	Bacteroidales	Rikenellaceae	Rikenellaceae RC9 gut group	Rikenellaceae RC9 gut group_803f
2c7fb534e9e697a1205c5f260bc21538	Bacteria	Bacteroidetes	Bacteroidia	Chitinophagales	Chitinophagaceae	Uncl_Chitinophagaceae	Uncl_Chitinophagaceae_2c7f
d936c9b7f3e193245818cbeacfca7f10	Bacteria	Bacteroidetes	Bacteroidia	Bacteroidales	Marinifilaceae	Butyricimonas	Butyricimonas_d936
1c2edba6f16fd68a4972f9933d463941	Bacteria	Bacteroidetes	Bacteroidia	Bacteroidales	Marinifilaceae	Butyricimonas	Butyricimonas_1c2e
6d914a702d3c71527cfb3484a6317810	Bacteria	Bacteroidetes	Bacteroidia	Bacteroidales	Marinifilaceae	Butyricimonas	Butyricimonas_6d91
be1859a52b0f99ebd2b8c784941c6f73	Bacteria	Bacteroidetes	Bacteroidia	Bacteroidales	Marinifilaceae	Odoribacter	Odoribacter_be18
a730ef0685ea600be854be1842a6b362	Bacteria	Bacteroidetes	Bacteroidia	Bacteroidales	Marinifilaceae	Odoribacter	Odoribacter_a730
deb487f2eb0cc09fd8f756023cf994f3	Bacteria	Bacteroidetes	Bacteroidia	Bacteroidales	Marinifilaceae	Odoribacter	Odoribacter_deb4
ccd6f3de7119a4c8dc69057aa602a6a3	Bacteria	Bacteroidetes	Bacteroidia	Bacteroidales	Marinifilaceae	Odoribacter	Odoribacter_ccd6
8ea871f17f5cc96af38872edb54fa84c	Bacteria	Uncl_Bacteria	Uncl_Bacteria	Uncl_Bacteria	Uncl_Bacteria	Uncl_Bacteria	Uncl_Bacteria_8ea8
d21eb0b8b0c02d4bd66d902a70acfcf0	Bacteria	Bacteroidetes	Bacteroidia	Bacteroidales	Bacteroidaceae	Bacteroides	Bacteroides_d21e
3e1c1e6f09ddf872533d918a451d0b0e	Bacteria	Bacteroidetes	Bacteroidia	Bacteroidales	Bacteroidaceae	Bacteroides	Bacteroides_3e1c
f5dd520a7af4bc9a1864a9e5a50266c5	Bacteria	Bacteroidetes	Bacteroidia	Bacteroidales	Bacteroidaceae	Bacteroides	Bacteroides_f5dd
85768cb34d8bf5e8e7aabe627ea7f370	Bacteria	Bacteroidetes	Bacteroidia	Bacteroidales	Bacteroidaceae	Bacteroides	Bacteroides_8576
95a8680d011dfa7cdf1ac08bc9a00c8d	Bacteria	Bacteroidetes	Bacteroidia	Bacteroidales	Bacteroidaceae	Bacteroides	Bacteroides_95a8
750bd5cb3ac186206b84b2b9d2ff3e42	Bacteria	Bacteroidetes	Bacteroidia	Bacteroidales	Bacteroidaceae	Bacteroides	Bacteroides_750b
9dec360b1c77ed8a321bcfb85611744f	Bacteria	Bacteroidetes	Bacteroidia	Bacteroidales	Bacteroidaceae	Bacteroides	Bacteroides_9dec
2cc5c40d36c7c2afbe7f4580cd20355d	Bacteria	Bacteroidetes	Bacteroidia	Bacteroidales	Bacteroidaceae	Bacteroides	Bacteroides_2cc5
64960ebbf67e00dd0a628271ad6df0b7	Bacteria	Bacteroidetes	Bacteroidia	Bacteroidales	Bacteroidaceae	Bacteroides	Bacteroides_6496
2cfca5eb840132c0780ed1dcb6e399bc	Bacteria	Bacteroidetes	Bacteroidia	Bacteroidales	Bacteroidaceae	Bacteroides	Bacteroides_2cfc
b56b03260c8baea4a125913d83d1c315	Bacteria	Bacteroidetes	Bacteroidia	Bacteroidales	Bacteroidaceae	Bacteroides	Bacteroides_b56b
d38f1bf006ab60bf837d91f4b7cd9e77	Bacteria	Bacteroidetes	Bacteroidia	Bacteroidales	Bacteroidaceae	Bacteroides	Bacteroides_d38f
45f951c45d4efbb0c8911912ca1321fb	Bacteria	Bacteroidetes	Bacteroidia	Bacteroidales	Bacteroidaceae	Bacteroides	Bacteroides_45f9
a41e20236d0e9f9429c20f47a4182bd5	Bacteria	Uncl_Bacteria	Uncl_Bacteria	Uncl_Bacteria	Uncl_Bacteria	Uncl_Bacteria	Uncl_Bacteria_a41e
7b7afa6bdf0ddad97d2b22208314a39a	Bacteria	Bacteroidetes	Bacteroidia	Bacteroidales	Bacteroidaceae	Bacteroides	Bacteroides_7b7a
edc1b2fea6257b03617850d006d84a35	Bacteria	Bacteroidetes	Bacteroidia	Bacteroidales	Bacteroidaceae	Bacteroides	Bacteroides_edc1
a0f6a3de41c6089f37f96962e1ecfb5f	Bacteria	Bacteroidetes	Bacteroidia	Bacteroidales	Bacteroidaceae	Bacteroides	Bacteroides_a0f6
463bc18f360526a9bc1019d4a3bba418	Bacteria	Bacteroidetes	Bacteroidia	Bacteroidales	Bacteroidaceae	Bacteroides	Bacteroides_463b
e079c91a2aa33141b6451c603faccf21	Bacteria	Bacteroidetes	Bacteroidia	Bacteroidales	Bacteroidaceae	Bacteroides	Bacteroides_e079
0d2ccd18fef4052580d694a1197583d7	Bacteria	Bacteroidetes	Bacteroidia	Bacteroidales	Bacteroidaceae	Bacteroides	Bacteroides_0d2c
0a00e085b2f565fe0bb2f0f6300c26db	Bacteria	Bacteroidetes	Bacteroidia	Bacteroidales	Bacteroidaceae	Bacteroides	Bacteroides_0a00
f493249bbb5d100282941fb4c6528251	Bacteria	Bacteroidetes	Bacteroidia	Bacteroidales	Bacteroidaceae	Bacteroides	Bacteroides_f493
bef39d090a1707ca80b204acaba1500b	Bacteria	Bacteroidetes	Bacteroidia	Bacteroidales	Bacteroidaceae	Bacteroides	Bacteroides_bef3
b12e198fc00543f3e75b5c87be8938dd	Bacteria	Bacteroidetes	Bacteroidia	Bacteroidales	Bacteroidaceae	Bacteroides	Bacteroides_b12e
75abf8579169f25c967ce85d05cae9fc	Bacteria	Uncl_Bacteria	Uncl_Bacteria	Uncl_Bacteria	Uncl_Bacteria	Uncl_Bacteria	Uncl_Bacteria_75ab
c509bdfa7ca30831af8cc4d13f3c3106	Bacteria	Uncl_Bacteria	Uncl_Bacteria	Uncl_Bacteria	Uncl_Bacteria	Uncl_Bacteria	Uncl_Bacteria_c509
bed15bc8690202ff7cf48bcc68b33ca0	Bacteria	Bacteroidetes	Bacteroidia	Bacteroidales	Bacteroidaceae	Bacteroides	Bacteroides_bed1
99ace6e13dba1476b4fdd7f6d0640e1a	Bacteria	Bacteroidetes	Bacteroidia	Bacteroidales	Bacteroidaceae	Bacteroides	Bacteroides_99ac
99e9582e8bdb50ec748e12eb1d2f2086	Bacteria	Bacteroidetes	Bacteroidia	Bacteroidales	Bacteroidaceae	Bacteroides	Bacteroides_99e9
d8d39366616d9b4743fa285a08ccc3ac	Bacteria	Bacteroidetes	Bacteroidia	Bacteroidales	Bacteroidaceae	Bacteroides	Bacteroides_d8d3
d729b4ac3c2c9b1b32da259b1af9697a	Bacteria	Bacteroidetes	Bacteroidia	Bacteroidales	Bacteroidaceae	Bacteroides	Bacteroides_d729
d0498af3ce54ccf2869dfb9d60673393	Bacteria	Bacteroidetes	Bacteroidia	Bacteroidales	Bacteroidaceae	Bacteroides	Bacteroides_d049
47626c975de1cee37883e104cb97bc45	Bacteria	Proteobacteria	Deltaproteobacteria	Desulfovibrionales	Desulfovibrionaceae	Bilophila	Bilophila_4762
ad53a08ebcf14a06886297f26406c9a6	Bacteria	Uncl_Bacteria	Uncl_Bacteria	Uncl_Bacteria	Uncl_Bacteria	Uncl_Bacteria	Uncl_Bacteria_ad53
2162a487354beea101dd9f18479097d4	Bacteria	Bacteroidetes	Bacteroidia	Bacteroidales	Bacteroidaceae	Bacteroides	Bacteroides_2162
7f29d2328fe3c00133a598d3ac968b21	Bacteria	Bacteroidetes	Bacteroidia	Bacteroidales	Bacteroidaceae	Bacteroides	Bacteroides_7f29
8e53010193f4c831bd24bbc64acb7e4b	Bacteria	Bacteroidetes	Bacteroidia	Bacteroidales	Bacteroidaceae	Bacteroides	Bacteroides_8e53
c89bbd15cfd6f68cce58eeedd4ae1f64	Bacteria	Bacteroidetes	Bacteroidia	Bacteroidales	Bacteroidaceae	Bacteroides	Bacteroides_c89b
92317d00320c3878c37439302ba6a482	Bacteria	Firmicutes	Clostridia	Clostridiales	Lachnospiraceae	Lachnospiraceae UCG-004	Lachnospiraceae UCG-004_9231
94f34fddceb773e24a3867f38704af60	Bacteria	Bacteroidetes	Bacteroidia	Bacteroidales	Bacteroidaceae	Bacteroides	Bacteroides_94f3
7c2084d41d8809ebee2e4f9438f53661	Bacteria	Bacteroidetes	Bacteroidia	Bacteroidales	Bacteroidaceae	Bacteroides	Bacteroides_7c20
7df717a397e0f5891f3be31ab033d9f7	Bacteria	Bacteroidetes	Bacteroidia	Bacteroidales	Bacteroidaceae	Bacteroides	Bacteroides_7df7
137f91879ba0fcef62c6e98771c36a03	Bacteria	Bacteroidetes	Bacteroidia	Bacteroidales	Bacteroidaceae	Bacteroides	Bacteroides_137f
d912217debc93b4d63a4e78753f58242	Bacteria	Firmicutes	Clostridia	Clostridiales	Lachnospiraceae	Lachnospiraceae UCG-004	Lachnospiraceae UCG-004_d912
4d7772579c115d34450327511342a0e5	Bacteria	Firmicutes	Clostridia	Clostridiales	Lachnospiraceae	Lachnospiraceae UCG-004	Lachnospiraceae UCG-004_4d77
255929e427eaf3cf982063afa4134ded	Bacteria	Firmicutes	Clostridia	Clostridiales	Lachnospiraceae	Uncl_Lachnospiraceae	Uncl_Lachnospiraceae_2559
57babf7d72fe61899d4ee243e0e515f2	Bacteria	Uncl_Bacteria	Uncl_Bacteria	Uncl_Bacteria	Uncl_Bacteria	Uncl_Bacteria	Uncl_Bacteria_57ba
8afb9ed4c5d45e07b67e3a50c5c5163c	Bacteria	Firmicutes	Clostridia	Clostridiales	Lachnospiraceae	Lachnospiraceae UCG-004	Lachnospiraceae UCG-004_8afb
4f1a0d73a967414e70fd22f6a09ae14b	Bacteria	Bacteroidetes	Bacteroidia	Bacteroidales	Bacteroidaceae	Bacteroides	Bacteroides_4f1a
f6c2440f5e0a87e512ddbb7dfa1c74a5	Bacteria	Bacteroidetes	Bacteroidia	Bacteroidales	Bacteroidaceae	Bacteroides	Bacteroides_f6c2
5a7f23f0e8d8c783b02058af0a080d64	Bacteria	Bacteroidetes	Bacteroidia	Bacteroidales	Bacteroidaceae	Bacteroides	Bacteroides_5a7f
7a81eaef7c39cfde1ed0eda150a487c2	Bacteria	Uncl_Bacteria	Uncl_Bacteria	Uncl_Bacteria	Uncl_Bacteria	Uncl_Bacteria	Uncl_Bacteria_7a81
9a62ae77a99ed398b06196deebe8d372	Bacteria	Bacteroidetes	Bacteroidia	Bacteroidales	Bacteroidaceae	Bacteroides	Bacteroides_9a62
dc8f511fcb8e7b4f008b85051db9c1f4	Bacteria	Firmicutes	Clostridia	Clostridiales	Lachnospiraceae	Uncl_Lachnospiraceae	Uncl_Lachnospiraceae_dc8f
0de86d4a015b16e4dedf6b8908a10220	Bacteria	Firmicutes	Clostridia	Clostridiales	Lachnospiraceae	Uncl_Lachnospiraceae	Uncl_Lachnospiraceae_0de8
e993f9cfaf54dcf7aacf914511d93e8c	Bacteria	Firmicutes	Clostridia	Clostridiales	Lachnospiraceae	Uncl_Lachnospiraceae	Uncl_Lachnospiraceae_e993
22ff4d1f7afa61c69ed1c3c7180f9627	Bacteria	Firmicutes	Clostridia	Clostridiales	Lachnospiraceae	Lachnospiraceae UCG-004	Lachnospiraceae UCG-004_22ff
ceb777fcc13ef03dac26dde728e9d90e	Bacteria	Firmicutes	Clostridia	Clostridiales	Eubacteriaceae	Anaerofustis	Anaerofustis_ceb7
ab1e4aeddde9eb4e80144c135051d941	Bacteria	Firmicutes	Clostridia	Clostridiales	Eubacteriaceae	Anaerofustis	Anaerofustis_ab1e
886225f82872ab2a594362970adca62e	Bacteria	Firmicutes	Clostridia	Clostridiales	Eubacteriaceae	Anaerofustis	Anaerofustis_8862
c3c07ef8ef47dee6a134786c15925aab	Bacteria	Firmicutes	Clostridia	Clostridiales	Eubacteriaceae	Uncl_Eubacteriaceae	Uncl_Eubacteriaceae_c3c0
cf0e29b1acfd7c9cc92b326cbfc88908	Bacteria	Firmicutes	Clostridia	Clostridiales	Eubacteriaceae	Eubacterium	Eubacterium_cf0e
5679c0be9a7c2a421a2e676ee693fa8a	Bacteria	Firmicutes	Clostridia	Clostridiales	Eubacteriaceae	Eubacterium	Eubacterium_5679
d1d81e150ff5de85d8093ee71f833753	Bacteria	Firmicutes	Clostridia	Clostridiales	Peptostreptococcaceae	Uncl_Peptostreptococcaceae	Uncl_Peptostreptococcaceae_d1d8
6c4dcaea3271e5e69ab4ae82e8284911	Bacteria	Firmicutes	Clostridia	Clostridiales	Family XIII	Family XIII AD3011 group	Family XIII AD3011 group_6c4d
74d519816d4cfb9cf4ec9605f76301d6	Bacteria	Firmicutes	Clostridia	Clostridiales	Family XIII	Family XIII UCG-001	Family XIII UCG-001_74d5
b4f28264f150902936030ef29ce2a10a	Bacteria	Firmicutes	Clostridia	Clostridiales	Family XIII	[Eubacterium] brachy group	[Eubacterium] brachy group_b4f2
c2214f5c48ce111caeeb8f928ca5b648	Bacteria	Firmicutes	Clostridia	Clostridiales	Family XIII	Family XIII AD3011 group	Family XIII AD3011 group_c221
17c7929e567b2f31842805f2ebcbd990	Bacteria	Firmicutes	Clostridia	Clostridiales	Family XIII	Family XIII AD3011 group	Family XIII AD3011 group_17c7
9b12ea14bff8a37dc1d39b36b5b904d6	Bacteria	Firmicutes	Clostridia	Clostridiales	Family XIII	Family XIII AD3011 group	Family XIII AD3011 group_9b12
cab0fd4161936df6246122ab4c5326e4	Bacteria	Firmicutes	Clostridia	Clostridiales	Family XIII	[Eubacterium] brachy group	[Eubacterium] brachy group_cab0
78587e27305fc8aa3d6593f221ec043b	Bacteria	Firmicutes	Clostridia	Clostridiales	Family XIII	[Eubacterium] brachy group	[Eubacterium] brachy group_7858
889f033ba9c5bb9a721a2c7c84816ca6	Bacteria	Firmicutes	Clostridia	Clostridiales	Family XIII	[Eubacterium] brachy group	[Eubacterium] brachy group_889f
09ba0dcc9d08747a09b3a4ec08c8d529	Bacteria	Firmicutes	Clostridia	Clostridiales	Family XIII	[Eubacterium] brachy group	[Eubacterium] brachy group_09ba
a9bdb64398dfe8afb28feee4240f24ae	Bacteria	Firmicutes	Clostridia	Clostridiales	Family XIII	[Eubacterium] nodatum group	[Eubacterium] nodatum group_a9bd
63dfe80f6b90d1a5d8167b7c31b197c5	Bacteria	Firmicutes	Clostridia	Clostridiales	Family XIII	[Eubacterium] nodatum group	[Eubacterium] nodatum group_63df
9b6acfb0708fe91f75081d6801659932	Bacteria	Firmicutes	Clostridia	Clostridiales	Family XIII	Family XIII AD3011 group	Family XIII AD3011 group_9b6a
c23509a442fb6079f749bc2681e4ede0	Bacteria	Firmicutes	Clostridia	Clostridiales	Family XIII	Family XIII AD3011 group	Family XIII AD3011 group_c235
c3337d877a02fb500fc37be8aa4fd234	Bacteria	Firmicutes	Clostridia	Clostridiales	Family XIII	Family XIII AD3011 group	Family XIII AD3011 group_c333
e5c6210910a686e1a21e0b3476c735dd	Bacteria	Firmicutes	Clostridia	Clostridiales	Family XIII	Family XIII AD3011 group	Family XIII AD3011 group_e5c6
42db27ef41cfff2f80f61b712609076f	Bacteria	Firmicutes	Clostridia	Clostridiales	Family XIII	[Eubacterium] nodatum group	[Eubacterium] nodatum group_42db
7fe14e1289665c68e6f36d5ed763cfa8	Bacteria	Tenericutes	Mollicutes	Mollicutes RF39	Uncl_Mollicutes RF39	Uncl_Mollicutes RF39	Uncl_Mollicutes RF39_7fe1
b3ac753fd01a302faf38291fe6aa4002	Bacteria	Tenericutes	Mollicutes	Mollicutes RF39	Uncl_Mollicutes RF39	Uncl_Mollicutes RF39	Uncl_Mollicutes RF39_b3ac
35d1de9e1298309a63084eafc17c3cf5	Bacteria	Cyanobacteria	Melainabacteria	Gastranaerophilales	Uncl_Gastranaerophilales	Uncl_Gastranaerophilales	Uncl_Gastranaerophilales_35d1
fa00b60dcaba316dd0ee781b983089d4	Bacteria	Cyanobacteria	Melainabacteria	Gastranaerophilales	Uncl_Gastranaerophilales	Uncl_Gastranaerophilales	Uncl_Gastranaerophilales_fa00
79116a2920f87bfbafa8f6d90c144f92	Bacteria	Cyanobacteria	Melainabacteria	Gastranaerophilales	Uncl_Gastranaerophilales	Uncl_Gastranaerophilales	Uncl_Gastranaerophilales_7911
993a411e4e4b5d2cae22974836912f00	Bacteria	Cyanobacteria	Melainabacteria	Gastranaerophilales	Uncl_Gastranaerophilales	Uncl_Gastranaerophilales	Uncl_Gastranaerophilales_993a
b58c856193ec7085f61f0d246ad50ded	Bacteria	Cyanobacteria	Melainabacteria	Gastranaerophilales	Uncl_Gastranaerophilales	Uncl_Gastranaerophilales	Uncl_Gastranaerophilales_b58c
2117fb0736885a1be5c1105505a63a7f	Bacteria	Uncl_Bacteria	Uncl_Bacteria	Uncl_Bacteria	Uncl_Bacteria	Uncl_Bacteria	Uncl_Bacteria_2117
f5d8a80d3113182796c3d7061e260d73	Bacteria	Firmicutes	Clostridia	Clostridiales	Family XI	Gallicola	Gallicola_f5d8
b2574632cd105083065793a728d40c81	Bacteria	Firmicutes	Clostridia	Clostridiales	Family XI	Peptoniphilus	Peptoniphilus_b257
b407c0316dbd17ba50708ee7a6bb48e6	Bacteria	Firmicutes	Clostridia	Clostridiales	Family XI	Peptoniphilus	Peptoniphilus_b407
52573485a4521e007e4c5217fc5d7c68	Bacteria	Firmicutes	Clostridia	Clostridiales	Lachnospiraceae	Uncl_Lachnospiraceae	Uncl_Lachnospiraceae_5257
f46deaf5851879b6a8d849043a70f8f5	Bacteria	Firmicutes	Clostridia	Clostridiales	Lachnospiraceae	Uncl_Lachnospiraceae	Uncl_Lachnospiraceae_f46d
1b92901eaf73176b86069084ac8c13e3	Bacteria	Firmicutes	Clostridia	Clostridiales	Lachnospiraceae	Lachnospiraceae UCG-010	Lachnospiraceae UCG-010_1b92
5fe4b413c956d0233719b98c35e1ab6f	Bacteria	Firmicutes	Clostridia	Clostridiales	Lachnospiraceae	Tyzzerella	Tyzzerella_5fe4
c10b3d153cd4770f441a0adf73008c4b	Bacteria	Firmicutes	Clostridia	Clostridiales	Lachnospiraceae	Tyzzerella	Tyzzerella_c10b
6d23b1a911e94074b127424a8fb2d5ad	Bacteria	Firmicutes	Clostridia	Clostridiales	Lachnospiraceae	Tyzzerella	Tyzzerella_6d23
7b3b684cb6b650cb677e869aa40d37ac	Bacteria	Firmicutes	Clostridia	Clostridiales	Lachnospiraceae	Tyzzerella	Tyzzerella_7b3b
7063097dc83739f6aee8b7935d4ba747	Bacteria	Firmicutes	Clostridia	Clostridiales	Lachnospiraceae	Tyzzerella	Tyzzerella_7063
75c5626f1cc9cc471664aeca0515774e	Bacteria	Firmicutes	Clostridia	Clostridiales	Lachnospiraceae	Uncl_Lachnospiraceae	Uncl_Lachnospiraceae_75c5
b0529d8ebc5b4dfde90456669384a284	Bacteria	Firmicutes	Clostridia	Clostridiales	Lachnospiraceae	Tyzzerella	Tyzzerella_b052
e874038caa77a7b4281664f025933cd6	Bacteria	Firmicutes	Clostridia	Clostridiales	Lachnospiraceae	Tyzzerella	Tyzzerella_e874
b5c5a71372eea1709c1bff19a2f24272	Bacteria	Firmicutes	Clostridia	Clostridiales	Lachnospiraceae	Tyzzerella	Tyzzerella_b5c5
40c224bbde3afb84430a840676a0115a	Bacteria	Firmicutes	Clostridia	Clostridiales	Defluviitaleaceae	Defluviitaleaceae UCG-011	Defluviitaleaceae UCG-011_40c2
efc8d076ce520c90c1fd345a7bd7f6f8	Bacteria	Firmicutes	Clostridia	Clostridiales	Defluviitaleaceae	Defluviitaleaceae UCG-011	Defluviitaleaceae UCG-011_efc8
b78ebf1bcece3137a70ebe7310d29bea	Bacteria	Firmicutes	Clostridia	Clostridiales	Defluviitaleaceae	Defluviitaleaceae UCG-011	Defluviitaleaceae UCG-011_b78e
b46d74517400ea9552635606758ec6ab	Bacteria	Firmicutes	Clostridia	Clostridiales	Defluviitaleaceae	Defluviitaleaceae UCG-011	Defluviitaleaceae UCG-011_b46d
62ffb816d56ecdb9ff46588a69194fea	Bacteria	Firmicutes	Clostridia	Clostridiales	Defluviitaleaceae	Defluviitaleaceae UCG-011	Defluviitaleaceae UCG-011_62ff
f98947fe1ef473ebff4ec01bd55fe22d	Bacteria	Firmicutes	Clostridia	Clostridiales	Ruminococcaceae	[Eubacterium] coprostanoligenes group	[Eubacterium] coprostanoligenes group_f989
c4da7141bb4e41c07f2dee9159576b99	Bacteria	Firmicutes	Clostridia	Clostridiales	Ruminococcaceae	Ruminiclostridium 1	Ruminiclostridium 1_c4da
75bf5a0b24ffb76d3ba75ad1d75b7d23	Bacteria	Firmicutes	Clostridia	Clostridiales	Ruminococcaceae	Ruminiclostridium 1	Ruminiclostridium 1_75bf
d374ac6a16fc5ae46ab6f36cd15c4832	Bacteria	Firmicutes	Clostridia	Clostridiales	Ruminococcaceae	Ruminiclostridium 1	Ruminiclostridium 1_d374
f0015c3b64e80303ed3d858f0618bc43	Bacteria	Firmicutes	Clostridia	Clostridiales	Ruminococcaceae	Ruminococcaceae UCG-013	Ruminococcaceae UCG-013_f001
3844e090dfefc908fbae7dcfd6cf2bad	Bacteria	Firmicutes	Clostridia	Clostridiales	Ruminococcaceae	Ruminococcaceae UCG-013	Ruminococcaceae UCG-013_3844
5fdc31ca7a3d40deb027c6858b4218e4	Bacteria	Firmicutes	Clostridia	Clostridiales	Ruminococcaceae	Ruminococcaceae UCG-013	Ruminococcaceae UCG-013_5fdc
67ee0bad5a43bdebed266f693c051c7b	Bacteria	Firmicutes	Clostridia	Clostridiales	Ruminococcaceae	Uncl_Ruminococcaceae	Uncl_Ruminococcaceae_67ee
e81fa78c315eee6c16bc6755a7045224	Bacteria	Firmicutes	Clostridia	Clostridiales	Ruminococcaceae	Uncl_Ruminococcaceae	Uncl_Ruminococcaceae_e81f
36be8b8549a54916a23f9877e3a5e094	Bacteria	Firmicutes	Clostridia	Clostridiales	Ruminococcaceae	Ruminococcaceae UCG-013	Ruminococcaceae UCG-013_36be
1a9df3fbbc7fc8cecec4239cf801d2fc	Bacteria	Firmicutes	Clostridia	Clostridiales	Ruminococcaceae	Ruminococcaceae UCG-013	Ruminococcaceae UCG-013_1a9d
e2cfe099d4a73a03ac5f80d4f8369dbc	Bacteria	Firmicutes	Clostridia	Clostridiales	Ruminococcaceae	Ruminococcaceae NK4A214 group	Ruminococcaceae NK4A214 group_e2cf
a2217cc8df6a4c209aee7f31a304c2b0	Bacteria	Firmicutes	Clostridia	Clostridiales	Ruminococcaceae	Ruminococcaceae NK4A214 group	Ruminococcaceae NK4A214 group_a221
abbb886662f731d922b6615150341cfc	Bacteria	Firmicutes	Clostridia	Clostridiales	Ruminococcaceae	Uncl_Ruminococcaceae	Uncl_Ruminococcaceae_abbb
2a8aea91e4fcf825e2983d6f8e66436d	Bacteria	Firmicutes	Clostridia	Clostridiales	Ruminococcaceae	Papillibacter	Papillibacter_2a8a
c422c5a875184d79b9a7adf20eeb0b66	Bacteria	Firmicutes	Clostridia	Clostridiales	Ruminococcaceae	Papillibacter	Papillibacter_c422
1d3cc198083fedcc1d4d5a0bf1404c50	Bacteria	Firmicutes	Clostridia	Clostridiales	Ruminococcaceae	Papillibacter	Papillibacter_1d3c
72692f8860dd25e796abdda278878b79	Bacteria	Firmicutes	Clostridia	Clostridiales	Ruminococcaceae	Ruminococcaceae UCG-010	Ruminococcaceae UCG-010_7269
c6f970de54db6127a5f79646e70a12d0	Bacteria	Firmicutes	Clostridia	Clostridiales	Ruminococcaceae	Ruminococcaceae UCG-010	Ruminococcaceae UCG-010_c6f9
68c1d0353590faad60b6f77b734166e7	Bacteria	Firmicutes	Clostridia	Clostridiales	Ruminococcaceae	Ruminococcaceae UCG-010	Ruminococcaceae UCG-010_68c1
a2474666358902e33f8b9bef967a133e	Bacteria	Firmicutes	Clostridia	Clostridiales	Ruminococcaceae	Ruminococcaceae UCG-010	Ruminococcaceae UCG-010_a247
a5ea429a7ef008cd0f00809ed09c749f	Bacteria	Firmicutes	Clostridia	Clostridiales	Ruminococcaceae	Ruminococcaceae UCG-010	Ruminococcaceae UCG-010_a5ea
52ca86ec48d4b050235dcfdea9cd5d39	Bacteria	Firmicutes	Clostridia	Clostridiales	Ruminococcaceae	Ruminococcaceae UCG-010	Ruminococcaceae UCG-010_52ca
99adca5291fd16fa7ee5d503f1deeb52	Bacteria	Firmicutes	Clostridia	Clostridiales	Ruminococcaceae	Ruminococcaceae UCG-008	Ruminococcaceae UCG-008_99ad
8fa98f246177e24d190c092249298bd8	Bacteria	Firmicutes	Clostridia	Clostridiales	Ruminococcaceae	Ruminococcaceae UCG-009	Ruminococcaceae UCG-009_8fa9
ff5b3bc389c58b28e2536922e5d53984	Bacteria	Firmicutes	Clostridia	Clostridiales	Ruminococcaceae	Ruminococcaceae UCG-009	Ruminococcaceae UCG-009_ff5b
a81512fbfb1ae8ec4e70d0c3301d76f2	Bacteria	Firmicutes	Clostridia	Clostridiales	Ruminococcaceae	Uncl_Ruminococcaceae	Uncl_Ruminococcaceae_a815
8d5153b41e59c5ffb5a1fc080eb784cf	Bacteria	Firmicutes	Clostridia	Clostridiales	Ruminococcaceae	Ruminococcaceae UCG-004	Ruminococcaceae UCG-004_8d51
bdb6ddef008a6d31c019642fb28d7c1d	Bacteria	Firmicutes	Clostridia	Clostridiales	Ruminococcaceae	Ruminiclostridium 9	Ruminiclostridium 9_bdb6
92a788f2aeb545e66f5e1e33ac35a272	Bacteria	Firmicutes	Clostridia	Clostridiales	Ruminococcaceae	Uncl_Ruminococcaceae	Uncl_Ruminococcaceae_92a7
11b7d5a0dd0446562be236a4a9144c75	Bacteria	Firmicutes	Clostridia	Clostridiales	Ruminococcaceae	Ruminiclostridium 9	Ruminiclostridium 9_11b7
9baccb20b407634888db6188a32beb4a	Bacteria	Firmicutes	Clostridia	Clostridiales	Ruminococcaceae	Ruminiclostridium 9	Ruminiclostridium 9_9bac
65f4ce385984200f452d65f523296667	Bacteria	Firmicutes	Clostridia	Clostridiales	Ruminococcaceae	Uncl_Ruminococcaceae	Uncl_Ruminococcaceae_65f4
1a7a9d14747af9f14fcdabdef2549a77	Bacteria	Firmicutes	Clostridia	Clostridiales	Ruminococcaceae	Ruminiclostridium 9	Ruminiclostridium 9_1a7a
9904009a0e14e24b0a6e25eeeeff3e95	Bacteria	Firmicutes	Clostridia	Clostridiales	Ruminococcaceae	Ruminiclostridium 9	Ruminiclostridium 9_9904
da1d26d90a7443d34675778207d2c227	Bacteria	Firmicutes	Clostridia	Clostridiales	Ruminococcaceae	Ruminiclostridium 9	Ruminiclostridium 9_da1d
f3e9d78daeea42d345080748e31ae3dd	Bacteria	Firmicutes	Clostridia	Clostridiales	Ruminococcaceae	Ruminiclostridium 9	Ruminiclostridium 9_f3e9
9f26c2986b8b368a98b71d27ada99501	Bacteria	Firmicutes	Clostridia	Clostridiales	Ruminococcaceae	Ruminiclostridium 9	Ruminiclostridium 9_9f26
758ad830f35382233309810e62f73880	Bacteria	Firmicutes	Clostridia	Clostridiales	Ruminococcaceae	Uncl_Ruminococcaceae	Uncl_Ruminococcaceae_758a
3443b73db214fbccce540ddb43380a8d	Bacteria	Firmicutes	Clostridia	Clostridiales	Ruminococcaceae	Pseudoflavonifractor	Pseudoflavonifractor_3443
cf5031364fd6f4fdbfccfb2fd88bd4f8	Bacteria	Firmicutes	Clostridia	Clostridiales	Ruminococcaceae	Uncl_Ruminococcaceae	Uncl_Ruminococcaceae_cf50
50c2e92f3b001c0f07a654b597605f95	Bacteria	Firmicutes	Clostridia	Clostridiales	Ruminococcaceae	Flavonifractor	Flavonifractor_50c2
5fbc483f79cd97d3a7253931f37c33e8	Bacteria	Firmicutes	Clostridia	Clostridiales	Ruminococcaceae	Flavonifractor	Flavonifractor_5fbc
151dc3710be852488064098205bb884f	Bacteria	Firmicutes	Clostridia	Clostridiales	Ruminococcaceae	Intestinimonas	Intestinimonas_151d
7b25fe2a8e4d57a05ef403d1d0e831e2	Bacteria	Firmicutes	Clostridia	Clostridiales	Ruminococcaceae	Intestinimonas	Intestinimonas_7b25
e50608d1c2c6a0c530075f4edfb1b0c2	Bacteria	Firmicutes	Clostridia	Clostridiales	Ruminococcaceae	Ruminococcaceae UCG-004	Ruminococcaceae UCG-004_e506
72dc2c585be074536928874fa64759ba	Bacteria	Firmicutes	Clostridia	Clostridiales	Ruminococcaceae	Uncl_Ruminococcaceae	Uncl_Ruminococcaceae_72dc
14e78619269b8c45554ab4a8ddf2f22c	Bacteria	Firmicutes	Clostridia	Clostridiales	Ruminococcaceae	Uncl_Ruminococcaceae	Uncl_Ruminococcaceae_14e7
f98dab4619ff896a9cee45a9b9ddc792	Bacteria	Firmicutes	Clostridia	Clostridiales	Ruminococcaceae	Uncl_Ruminococcaceae	Uncl_Ruminococcaceae_f98d
96d32e0a9080b946476b289db6a57f65	Bacteria	Firmicutes	Clostridia	Clostridiales	Ruminococcaceae	Uncl_Ruminococcaceae	Uncl_Ruminococcaceae_96d3
5a84cbca09090824be95118781802f82	Bacteria	Firmicutes	Clostridia	Clostridiales	Ruminococcaceae	Ruminococcaceae UCG-004	Ruminococcaceae UCG-004_5a84
69b591dd67f364c880f9dd3b8eb64d95	Bacteria	Firmicutes	Clostridia	Clostridiales	Ruminococcaceae	Uncl_Ruminococcaceae	Uncl_Ruminococcaceae_69b5
174a1fe3543cf9fa6ca92528087d0ca5	Bacteria	Firmicutes	Clostridia	Clostridiales	Ruminococcaceae	Ruminococcaceae UCG-004	Ruminococcaceae UCG-004_174a
b2e448b381ae31a15ab79afbd0400c91	Bacteria	Firmicutes	Clostridia	Clostridiales	Ruminococcaceae	Uncl_Ruminococcaceae	Uncl_Ruminococcaceae_b2e4
d3f800d834b641973eaa2520160d4f66	Bacteria	Firmicutes	Clostridia	Clostridiales	Ruminococcaceae	Intestinimonas	Intestinimonas_d3f8
48120f2d28136884787660eb4953652a	Bacteria	Firmicutes	Clostridia	Clostridiales	Ruminococcaceae	Uncl_Ruminococcaceae	Uncl_Ruminococcaceae_4812
73cd1c10175eb846badd2f34bd86dd08	Bacteria	Firmicutes	Clostridia	Clostridiales	Ruminococcaceae	Intestinimonas	Intestinimonas_73cd
24530d9aacd7f7ab5ae8dd45dece762b	Bacteria	Firmicutes	Clostridia	Clostridiales	Ruminococcaceae	Uncl_Ruminococcaceae	Uncl_Ruminococcaceae_2453
5c0eb2cc0831a4b7304ec1fa20756159	Bacteria	Firmicutes	Clostridia	Clostridiales	Ruminococcaceae	Ruminococcaceae UCG-009	Ruminococcaceae UCG-009_5c0e
931872348da1c6c2f8baef0f18bb11ac	Bacteria	Firmicutes	Clostridia	Clostridiales	Ruminococcaceae	Ruminococcaceae UCG-009	Ruminococcaceae UCG-009_9318
a18c0c17fce3d52dc60506e8730bc996	Bacteria	Firmicutes	Clostridia	Clostridiales	Ruminococcaceae	Butyricicoccus	Butyricicoccus_a18c
e21d50e8a76a9270a5544ada141c3660	Bacteria	Firmicutes	Clostridia	Clostridiales	Ruminococcaceae	Butyricicoccus	Butyricicoccus_e21d
fafa8314d061214e865fd36f49294dbd	Bacteria	Firmicutes	Clostridia	Clostridiales	Ruminococcaceae	Butyricicoccus	Butyricicoccus_fafa
9d9480ba09e74ad13f39f64f3832ebe4	Bacteria	Firmicutes	Clostridia	Clostridiales	Ruminococcaceae	Butyricicoccus	Butyricicoccus_9d94
f0d27dc3cce546c8a02fa0eb797c4b46	Bacteria	Firmicutes	Clostridia	Clostridiales	Ruminococcaceae	Butyricicoccus	Butyricicoccus_f0d2
df16a09f3e448ddd3b1ec54066d3081d	Bacteria	Firmicutes	Clostridia	Clostridiales	Ruminococcaceae	Butyricicoccus	Butyricicoccus_df16
3f3c54411e7368543c4d0063b1a691ee	Bacteria	Firmicutes	Clostridia	Clostridiales	Ruminococcaceae	Butyricicoccus	Butyricicoccus_3f3c
95864f339ebd7ae474cc336f072959e2	Bacteria	Firmicutes	Clostridia	Clostridiales	Ruminococcaceae	Uncl_Ruminococcaceae	Uncl_Ruminococcaceae_9586
adb3b44f743586c33d9be6bd90d9dd1c	Bacteria	Firmicutes	Clostridia	Clostridiales	Ruminococcaceae	Ruminococcaceae UCG-008	Ruminococcaceae UCG-008_adb3
3d4924c8d037c4adba5a22c39f9f60f1	Bacteria	Firmicutes	Clostridia	Clostridiales	Ruminococcaceae	Butyricicoccus	Butyricicoccus_3d49
9b6d6e024065f7cc8aa083f5eec3d536	Bacteria	Firmicutes	Clostridia	Clostridiales	Ruminococcaceae	Ruminococcaceae UCG-008	Ruminococcaceae UCG-008_9b6d
bfee7ff19335966af4211eb63b1bf251	Bacteria	Firmicutes	Clostridia	Clostridiales	Ruminococcaceae	Butyricicoccus	Butyricicoccus_bfee
3f9afe17105dd0c33bf41ce08824f362	Bacteria	Firmicutes	Clostridia	Clostridiales	Ruminococcaceae	Butyricicoccus	Butyricicoccus_3f9a
f4ca1c0d5dbdfb7a366759956abdb879	Bacteria	Firmicutes	Clostridia	Clostridiales	Lachnospiraceae	Uncl_Lachnospiraceae	Uncl_Lachnospiraceae_f4ca
abe517d97ebf10a9b98718ad206100fb	Bacteria	Firmicutes	Clostridia	Clostridiales	Ruminococcaceae	Faecalibacterium	Faecalibacterium_abe5
def8d91ddc1ea6b7579c4feb4cd8118c	Bacteria	Firmicutes	Clostridia	Clostridiales	Ruminococcaceae	Faecalibacterium	Faecalibacterium_def8
dfbe0cfd4825bcbc1bc5cc7b6bc6254c	Bacteria	Firmicutes	Clostridia	Clostridiales	Ruminococcaceae	Faecalibacterium	Faecalibacterium_dfbe
2ef6334a4c1a95f54cad595a38d2587b	Bacteria	Firmicutes	Clostridia	Clostridiales	Ruminococcaceae	UBA1819	UBA1819_2ef6
750a046d446f9381548962c7a1664d2e	Bacteria	Firmicutes	Clostridia	Clostridiales	Ruminococcaceae	Faecalibacterium	Faecalibacterium_750a
f35ad962578e53c416910e4f409f0239	Bacteria	Firmicutes	Clostridia	Clostridiales	Ruminococcaceae	Faecalibacterium	Faecalibacterium_f35a
a18da630a29fa4142b7f91be05e5d8df	Bacteria	Firmicutes	Clostridia	Clostridiales	Ruminococcaceae	Faecalibacterium	Faecalibacterium_a18d
b92aff436c307ee539b1369e2a395583	Bacteria	Firmicutes	Clostridia	Clostridiales	Ruminococcaceae	UBA1819	UBA1819_b92a
9abcd4a2b5ecf08f6169759c01c2cd45	Bacteria	Firmicutes	Clostridia	Clostridiales	Ruminococcaceae	UBA1819	UBA1819_9abc
f479c23321346918723839e33a3544f4	Bacteria	Firmicutes	Clostridia	Clostridiales	Ruminococcaceae	UBA1819	UBA1819_f479
8e2daae0f076acb2d186378cb883210a	Bacteria	Firmicutes	Clostridia	Clostridiales	Ruminococcaceae	UBA1819	UBA1819_8e2d
1e2ef3e6be91989473d3b5f3af1a8932	Bacteria	Firmicutes	Clostridia	Clostridiales	Ruminococcaceae	Uncl_Ruminococcaceae	Uncl_Ruminococcaceae_1e2e
97cb4657accee84802a1b4db1341b06e	Bacteria	Firmicutes	Clostridia	Clostridiales	Ruminococcaceae	Uncl_Ruminococcaceae	Uncl_Ruminococcaceae_97cb
c54ecd701d322d197b9000b235740969	Bacteria	Firmicutes	Clostridia	Clostridiales	Ruminococcaceae	Uncl_Ruminococcaceae	Uncl_Ruminococcaceae_c54e
df861177a7638a29880d6baba39adb9e	Bacteria	Firmicutes	Clostridia	Clostridiales	Ruminococcaceae	Anaerofilum	Anaerofilum_df86
c70812568cfc288bcfbbc31280654f55	Bacteria	Firmicutes	Clostridia	Clostridiales	Ruminococcaceae	Anaerofilum	Anaerofilum_c708
ea00763b3eff28e6e109d14cb2cff8d5	Bacteria	Firmicutes	Clostridia	Clostridiales	Ruminococcaceae	Anaerofilum	Anaerofilum_ea00
9639a3291729a3758207b47715d9205f	Bacteria	Firmicutes	Clostridia	Clostridiales	Ruminococcaceae	Subdoligranulum	Subdoligranulum_9639
5bce41234428ae9748f4506165749823	Bacteria	Firmicutes	Clostridia	Clostridiales	Ruminococcaceae	Subdoligranulum	Subdoligranulum_5bce
b726627e18f29e0da5289f81ca294f92	Bacteria	Firmicutes	Clostridia	Clostridiales	Ruminococcaceae	Subdoligranulum	Subdoligranulum_b726
5fd8f2ce237f3ab59e37192f8e443bd6	Bacteria	Firmicutes	Clostridia	Clostridiales	Ruminococcaceae	Faecalibacterium	Faecalibacterium_5fd8
8e175abe6a746b8f33bae9cd7c8192bb	Bacteria	Firmicutes	Clostridia	Clostridiales	Ruminococcaceae	Faecalibacterium	Faecalibacterium_8e17
b1d7800680b5ac024997052b405b2b5e	Bacteria	Firmicutes	Clostridia	Clostridiales	Ruminococcaceae	Faecalibacterium	Faecalibacterium_b1d7
f5f5e0da89730462abaf6301a9557193	Bacteria	Firmicutes	Clostridia	Clostridiales	Ruminococcaceae	Faecalibacterium	Faecalibacterium_f5f5
93e45b6c38c0ff27e792384c82c5d6a8	Bacteria	Firmicutes	Clostridia	Clostridiales	Ruminococcaceae	Faecalibacterium	Faecalibacterium_93e4
59777186ad2e0947e97615b5d6225136	Bacteria	Firmicutes	Clostridia	Clostridiales	Ruminococcaceae	Faecalibacterium	Faecalibacterium_5977
1f30f113a9f3bdf09a7386b1f7f37365	Bacteria	Firmicutes	Clostridia	Clostridiales	Ruminococcaceae	Subdoligranulum	Subdoligranulum_1f30
c48070f3061b086b60ff32f77e0002fa	Bacteria	Firmicutes	Clostridia	Clostridiales	Ruminococcaceae	Subdoligranulum	Subdoligranulum_c480
e0ef528c735ee036196c0eb43febab69	Bacteria	Firmicutes	Clostridia	Clostridiales	Ruminococcaceae	UBA1819	UBA1819_e0ef
df14354ec277348c54d0c9dd49eb4da0	Bacteria	Firmicutes	Clostridia	Clostridiales	Ruminococcaceae	Ruminiclostridium 6	Ruminiclostridium 6_df14
34b7b809225645acacac6b2a79de34f7	Bacteria	Firmicutes	Clostridia	Clostridiales	Ruminococcaceae	Ruminiclostridium 6	Ruminiclostridium 6_34b7
0dcf5023e96fb8175d7bf02d900c9dd1	Bacteria	Firmicutes	Clostridia	Clostridiales	Ruminococcaceae	[Eubacterium] coprostanoligenes group	[Eubacterium] coprostanoligenes group_0dcf
4f8b522332dcfcc95d7acb01a7b8b94f	Bacteria	Firmicutes	Clostridia	Clostridiales	Ruminococcaceae	[Eubacterium] coprostanoligenes group	[Eubacterium] coprostanoligenes group_4f8b
d7b2e2eedfec91bb4731bc164282bfdd	Bacteria	Firmicutes	Clostridia	Clostridiales	Ruminococcaceae	[Eubacterium] coprostanoligenes group	[Eubacterium] coprostanoligenes group_d7b2
d9eea834805833ac21a86fdabedd8556	Bacteria	Firmicutes	Clostridia	Clostridiales	Ruminococcaceae	Ruminococcus 1	Ruminococcus 1_d9ee
22441e0443b3ef031d51debfb198134b	Bacteria	Firmicutes	Clostridia	Clostridiales	Ruminococcaceae	Ruminococcus 1	Ruminococcus 1_2244
ecd1fac98bd26d9c925da5326a84f544	Bacteria	Firmicutes	Clostridia	Clostridiales	Ruminococcaceae	Ruminococcus 1	Ruminococcus 1_ecd1
4d3f1d8f02b45e845e419a273f5b2386	Bacteria	Firmicutes	Clostridia	Clostridiales	Ruminococcaceae	Ruminococcus 1	Ruminococcus 1_4d3f
6e7dcdec78c483cd8d6666e4eedccd4f	Bacteria	Firmicutes	Clostridia	Clostridiales	Ruminococcaceae	Angelakisella	Angelakisella_6e7d
97a604f0b7677461325e10432ce78290	Bacteria	Firmicutes	Clostridia	Clostridiales	Ruminococcaceae	Angelakisella	Angelakisella_97a6
7033d87db846151b56b456dc80dec9d8	Bacteria	Firmicutes	Clostridia	Clostridiales	Ruminococcaceae	Uncl_Ruminococcaceae	Uncl_Ruminococcaceae_7033
26c597115375f9f2f3acec34aedd7f3d	Bacteria	Firmicutes	Clostridia	Clostridiales	Ruminococcaceae	Angelakisella	Angelakisella_26c5
bc101158df09b7ca4bc314a755737048	Bacteria	Firmicutes	Clostridia	Clostridiales	Ruminococcaceae	Subdoligranulum	Subdoligranulum_bc10
1191806b635f8b54b8e54a51b49f366d	Bacteria	Firmicutes	Clostridia	Clostridiales	Ruminococcaceae	Uncl_Ruminococcaceae	Uncl_Ruminococcaceae_1191
de374a6d228e96abaecd78bcb0d320c8	Bacteria	Firmicutes	Clostridia	Clostridiales	Ruminococcaceae	Uncl_Ruminococcaceae	Uncl_Ruminococcaceae_de37
de641e423b4a00fd0c6ae6fa5d27e866	Bacteria	Firmicutes	Clostridia	Clostridiales	Ruminococcaceae	GCA-900066225	GCA-900066225_de64
d56fd4c21346f6d694c7e638f6bdcb70	Bacteria	Firmicutes	Clostridia	Clostridiales	Ruminococcaceae	Uncl_Ruminococcaceae	Uncl_Ruminococcaceae_d56f
f851f499d72a2d81051c5248665bd9aa	Bacteria	Firmicutes	Clostridia	Clostridiales	Ruminococcaceae	Uncl_Ruminococcaceae	Uncl_Ruminococcaceae_f851
4ac43ecbe6347d46a2ab5a31ffd64c25	Bacteria	Firmicutes	Clostridia	Clostridiales	Ruminococcaceae	Candidatus Soleaferrea	Candidatus Soleaferrea_4ac4
0c1d7e3c992600c6483da7aba09a414e	Bacteria	Firmicutes	Clostridia	Clostridiales	Ruminococcaceae	Candidatus Soleaferrea	Candidatus Soleaferrea_0c1d
e55c47fdddcc27eb9a74f09ac679fd42	Bacteria	Firmicutes	Clostridia	Clostridiales	Ruminococcaceae	Candidatus Soleaferrea	Candidatus Soleaferrea_e55c
12d8678a1df1d34b50ce9f56edc98cad	Bacteria	Firmicutes	Clostridia	Clostridiales	Ruminococcaceae	Candidatus Soleaferrea	Candidatus Soleaferrea_12d8
f94b14e11dfe405e48976839ca380380	Bacteria	Firmicutes	Clostridia	Clostridiales	Ruminococcaceae	Candidatus Soleaferrea	Candidatus Soleaferrea_f94b
7db4ff49f66f58fd6e11023ceb1649ae	Bacteria	Firmicutes	Clostridia	Clostridiales	Ruminococcaceae	Candidatus Soleaferrea	Candidatus Soleaferrea_7db4
6028e8dd2395633c9e8dd6e7c339a687	Bacteria	Firmicutes	Clostridia	Clostridiales	Ruminococcaceae	Candidatus Soleaferrea	Candidatus Soleaferrea_6028
f801c7a8ac9c5fbba79b652ac9d82a13	Bacteria	Firmicutes	Clostridia	Clostridiales	Ruminococcaceae	Uncl_Ruminococcaceae	Uncl_Ruminococcaceae_f801
9bba4dd40c7269d3f29084e0d515bc18	Bacteria	Firmicutes	Clostridia	Clostridiales	Ruminococcaceae	Uncl_Ruminococcaceae	Uncl_Ruminococcaceae_9bba
754a42fb7016a644994120b13e978b8a	Bacteria	Firmicutes	Clostridia	Clostridiales	Ruminococcaceae	Uncl_Ruminococcaceae	Uncl_Ruminococcaceae_754a
c65570f85446ce4eb01758eab1562f53	Bacteria	Firmicutes	Clostridia	Clostridiales	Ruminococcaceae	[Eubacterium] coprostanoligenes group	[Eubacterium] coprostanoligenes group_c655
9cbf794b9c89435874fce22eba240120	Bacteria	Firmicutes	Clostridia	Clostridiales	Ruminococcaceae	[Eubacterium] coprostanoligenes group	[Eubacterium] coprostanoligenes group_9cbf
20798cd6ec37da281afc5e2d3f202296	Bacteria	Firmicutes	Clostridia	Clostridiales	Ruminococcaceae	Acetanaerobacterium	Acetanaerobacterium_2079
a4e0c5e0119c840db2e91c78438354d4	Bacteria	Firmicutes	Clostridia	Clostridiales	Ruminococcaceae	Acetanaerobacterium	Acetanaerobacterium_a4e0
ff376ce6067337dd934fdebe0a3cf2eb	Bacteria	Firmicutes	Clostridia	Clostridiales	Ruminococcaceae	Acetanaerobacterium	Acetanaerobacterium_ff37
008f015f75e1b7ee7a11f3596061f93b	Bacteria	Firmicutes	Clostridia	Clostridiales	Ruminococcaceae	Uncl_Ruminococcaceae	Uncl_Ruminococcaceae_008f
12acef5e0eba782d45fe9f038a99bf7b	Bacteria	Firmicutes	Clostridia	Clostridiales	Ruminococcaceae	Candidatus Soleaferrea	Candidatus Soleaferrea_12ac
57a2b7f3845e9dc1a8bf96b2539bde57	Bacteria	Firmicutes	Clostridia	Clostridiales	Ruminococcaceae	GCA-900066225	GCA-900066225_57a2
b2372726da557a61d57467d8eb069c4e	Bacteria	Firmicutes	Clostridia	Clostridiales	Ruminococcaceae	GCA-900066225	GCA-900066225_b237
fe1d758f268d0c3fe3c677aed90ffd1e	Bacteria	Firmicutes	Clostridia	Clostridiales	Ruminococcaceae	GCA-900066225	GCA-900066225_fe1d
8a7acac002485aa1e33b9f51a3fd6370	Bacteria	Firmicutes	Clostridia	Clostridiales	Ruminococcaceae	Hydrogenoanaerobacterium	Hydrogenoanaerobacterium_8a7a
c2c20c3756a60edc9833ff37565cf5c7	Bacteria	Firmicutes	Clostridia	Clostridiales	Ruminococcaceae	Uncl_Ruminococcaceae	Uncl_Ruminococcaceae_c2c2
4f58edbb1e5f4719f134ce4214397038	Bacteria	Firmicutes	Clostridia	Clostridiales	Ruminococcaceae	GCA-900066225	GCA-900066225_4f58
208b62df3124624e22586c14dc989eaa	Bacteria	Firmicutes	Clostridia	Clostridiales	Ruminococcaceae	Negativibacillus	Negativibacillus_208b
2489471b3729e885a2c1ddaa10774d8e	Bacteria	Firmicutes	Clostridia	Clostridiales	Ruminococcaceae	Negativibacillus	Negativibacillus_2489
d8ff4c5e15cb162f9a378b2ca1e7d1a2	Bacteria	Firmicutes	Clostridia	Clostridiales	Ruminococcaceae	Harryflintia	Harryflintia_d8ff
bd5ed0bc219bedc17bec9cb7b6106f79	Bacteria	Firmicutes	Clostridia	Clostridiales	Ruminococcaceae	Candidatus Soleaferrea	Candidatus Soleaferrea_bd5e
e3163eed50d6b81324d4056f7efee630	Bacteria	Firmicutes	Clostridia	Clostridiales	Ruminococcaceae	Candidatus Soleaferrea	Candidatus Soleaferrea_e316
bf106d155b6aea84dd4d4e971b09ce1d	Bacteria	Firmicutes	Clostridia	Clostridiales	Ruminococcaceae	Candidatus Soleaferrea	Candidatus Soleaferrea_bf10
0ac7fb4f18673d13a1ff202511574031	Bacteria	Firmicutes	Clostridia	Clostridiales	Ruminococcaceae	Uncl_Ruminococcaceae	Uncl_Ruminococcaceae_0ac7
2dd83158946999511c4c8d00e78a7c92	Bacteria	Firmicutes	Clostridia	Clostridiales	Ruminococcaceae	Candidatus Soleaferrea	Candidatus Soleaferrea_2dd8
0d620fc99b2e01df897f544d4d9c1f49	Bacteria	Firmicutes	Clostridia	Clostridiales	Ruminococcaceae	Hydrogenoanaerobacterium	Hydrogenoanaerobacterium_0d62
a29aaf3230d481e339ad98f1f4a1bcac	Bacteria	Firmicutes	Clostridia	Clostridiales	Ruminococcaceae	Hydrogenoanaerobacterium	Hydrogenoanaerobacterium_a29a
ef1243f7818d1e35c1e968e8539173cf	Bacteria	Firmicutes	Clostridia	Clostridiales	Ruminococcaceae	Anaerotruncus	Anaerotruncus_ef12
d78abfdd9e99c015caac95fd26152360	Bacteria	Firmicutes	Clostridia	Clostridiales	Ruminococcaceae	Anaerotruncus	Anaerotruncus_d78a
cd2f26f866abe55e4100481dcab9a7b5	Bacteria	Firmicutes	Clostridia	Clostridiales	Ruminococcaceae	Anaerotruncus	Anaerotruncus_cd2f
412a8ec302ebba501eca1b2bb91ffaff	Bacteria	Firmicutes	Clostridia	Clostridiales	Ruminococcaceae	Anaerotruncus	Anaerotruncus_412a
e822ad8bfb233d5653179c4d0dcaec24	Bacteria	Firmicutes	Clostridia	Clostridiales	Ruminococcaceae	Anaerotruncus	Anaerotruncus_e822
7c3d7711fd15460714ece118b35c0576	Bacteria	Firmicutes	Clostridia	Clostridiales	Ruminococcaceae	Anaerotruncus	Anaerotruncus_7c3d
034061db75629f2f71b16186302a7e44	Bacteria	Firmicutes	Clostridia	Clostridiales	Ruminococcaceae	Anaerotruncus	Anaerotruncus_0340
80f14dc2b293c784d75f81f627c94bf1	Bacteria	Firmicutes	Clostridia	Clostridiales	Ruminococcaceae	Anaerotruncus	Anaerotruncus_80f1
0cc326d446a5b05a3e6892a512034f0a	Bacteria	Firmicutes	Clostridia	Clostridiales	Ruminococcaceae	Hydrogenoanaerobacterium	Hydrogenoanaerobacterium_0cc3
ce3e2fd762881127493e0984c03059e1	Bacteria	Firmicutes	Clostridia	Clostridiales	Ruminococcaceae	Hydrogenoanaerobacterium	Hydrogenoanaerobacterium_ce3e
8192221ef5b49c379682e36ecb5af01e	Bacteria	Firmicutes	Clostridia	Clostridiales	Ruminococcaceae	Angelakisella	Angelakisella_8192
e3b40c61538c7c841432c980b18ed03c	Bacteria	Firmicutes	Clostridia	Clostridiales	Ruminococcaceae	Uncl_Ruminococcaceae	Uncl_Ruminococcaceae_e3b4
0edb2bf53f358afff2306293785c79ee	Bacteria	Firmicutes	Clostridia	Clostridiales	Ruminococcaceae	Phocea	Phocea_0edb
b204a17b1a7f29074d81303d5ca68464	Bacteria	Firmicutes	Clostridia	Clostridiales	Ruminococcaceae	Phocea	Phocea_b204
7400b3a573b1b8e05bdeff2dc70457da	Bacteria	Firmicutes	Clostridia	Clostridiales	Ruminococcaceae	Phocea	Phocea_7400
92fa6e7722f9c2e84e606c0b616ec1cb	Bacteria	Firmicutes	Clostridia	Clostridiales	Ruminococcaceae	Anaerotruncus	Anaerotruncus_92fa
a9ca2dffc6d810e9076cace558c198fd	Bacteria	Firmicutes	Clostridia	Clostridiales	Ruminococcaceae	Candidatus Soleaferrea	Candidatus Soleaferrea_a9ca
03b10adc566e93d23372c71edcf48b34	Bacteria	Firmicutes	Clostridia	Clostridiales	Ruminococcaceae	Ruminiclostridium	Ruminiclostridium_03b1
82ce7d6661100567e07fb6a2f2b5159e	Bacteria	Firmicutes	Clostridia	Clostridiales	Ruminococcaceae	GCA-900066225	GCA-900066225_82ce
afeda5a362a03f5b2244201397d04e58	Bacteria	Firmicutes	Clostridia	Clostridiales	Ruminococcaceae	GCA-900066225	GCA-900066225_afed
c100bafcf5126aeeea967af6fb879b65	Bacteria	Firmicutes	Clostridia	Clostridiales	Ruminococcaceae	Ruminiclostridium 5	Ruminiclostridium 5_c100
df962772f1e2a44eef2921ec96b9f301	Bacteria	Firmicutes	Clostridia	Clostridiales	Uncl_Clostridiales	Uncl_Clostridiales	Uncl_Clostridiales_df96
943c1188bed650595d472d5e21b23b3d	Bacteria	Firmicutes	Clostridia	Clostridiales	Ruminococcaceae	Ruminococcaceae UCG-005	Ruminococcaceae UCG-005_943c
420f96256387d77de17ec28d160bb147	Bacteria	Firmicutes	Clostridia	Clostridiales	Ruminococcaceae	Uncl_Ruminococcaceae	Uncl_Ruminococcaceae_420f
d61d182d52a4a2670558d6160246ffdb	Bacteria	Firmicutes	Clostridia	Clostridiales	Ruminococcaceae	Ruminococcaceae UCG-005	Ruminococcaceae UCG-005_d61d
9cca6c1f9e93a3c138215615a7132897	Bacteria	Firmicutes	Clostridia	Clostridiales	Ruminococcaceae	Ruminococcaceae UCG-005	Ruminococcaceae UCG-005_9cca
7afc8c9295c4f8d15529fc9ef6b0695b	Bacteria	Firmicutes	Clostridia	Clostridiales	Ruminococcaceae	Oscillibacter	Oscillibacter_7afc
3f60080345a44d48e807d26f97956797	Bacteria	Firmicutes	Clostridia	Clostridiales	Ruminococcaceae	Oscillibacter	Oscillibacter_3f60
3120660c883750285d85c12f7d898f67	Bacteria	Firmicutes	Clostridia	Clostridiales	Ruminococcaceae	Oscillibacter	Oscillibacter_3120
d0833ce681acbdd482a03911d447756d	Bacteria	Firmicutes	Clostridia	Clostridiales	Ruminococcaceae	Ruminococcaceae UCG-003	Ruminococcaceae UCG-003_d083
9554cc3833549c23e480e5fe4990f4be	Bacteria	Firmicutes	Clostridia	Clostridiales	Ruminococcaceae	Ruminococcaceae UCG-003	Ruminococcaceae UCG-003_9554
5d08d1eb4b8a0672652dd0fc0af2dcf0	Bacteria	Firmicutes	Clostridia	Clostridiales	Ruminococcaceae	Ruminococcaceae UCG-003	Ruminococcaceae UCG-003_5d08
77c2dc197e6b3dbebc4ee240c6a1c559	Bacteria	Firmicutes	Clostridia	Clostridiales	Ruminococcaceae	Oscillibacter	Oscillibacter_77c2
03d0ef44efaa2faab204bd611abbcb60	Bacteria	Firmicutes	Clostridia	Clostridiales	Ruminococcaceae	Oscillibacter	Oscillibacter_03d0
0a1ae36afa9cef3d081381be8607e6da	Bacteria	Firmicutes	Clostridia	Clostridiales	Lachnospiraceae	Uncl_Lachnospiraceae	Uncl_Lachnospiraceae_0a1a
1a76e15cd0a6f39bb71ac113745be6e4	Bacteria	Firmicutes	Clostridia	Clostridiales	Ruminococcaceae	Oscillibacter	Oscillibacter_1a76
9d7d9f7b1af5b6dbf58be94d95fdb020	Bacteria	Firmicutes	Clostridia	Clostridiales	Ruminococcaceae	Oscillibacter	Oscillibacter_9d7d
784529009302bf1eae30f30694ddd1f2	Bacteria	Firmicutes	Clostridia	Clostridiales	Ruminococcaceae	Oscillibacter	Oscillibacter_7845
1070b51f251a7bbfe2373df14fe6614f	Bacteria	Firmicutes	Clostridia	Clostridiales	Ruminococcaceae	Oscillibacter	Oscillibacter_1070
ecd91150a5c4fbbaa6c3a4fdf5519e29	Bacteria	Firmicutes	Clostridia	Clostridiales	Ruminococcaceae	Oscillibacter	Oscillibacter_ecd9
aa3b6852d858b5106edeb54bcb7758d7	Bacteria	Firmicutes	Clostridia	Clostridiales	Ruminococcaceae	Oscillibacter	Oscillibacter_aa3b
fde191c260896eb3d288865a3552de9f	Bacteria	Firmicutes	Clostridia	Clostridiales	Ruminococcaceae	Uncl_Ruminococcaceae	Uncl_Ruminococcaceae_fde1
6bc87a3e1a3a165450b581cbc8afbcd3	Bacteria	Firmicutes	Clostridia	Clostridiales	Ruminococcaceae	Oscillibacter	Oscillibacter_6bc8
96e70019ca7b8f4dd4d83d68fc4cc52b	Bacteria	Firmicutes	Clostridia	Clostridiales	Ruminococcaceae	Oscillibacter	Oscillibacter_96e7
8dcfdd3643e8a1b873a013d7c15804dd	Bacteria	Firmicutes	Clostridia	Clostridiales	Ruminococcaceae	Oscillibacter	Oscillibacter_8dcf
8da18b476b64f6f053647455b6890f80	Bacteria	Firmicutes	Clostridia	Clostridiales	Ruminococcaceae	Oscillibacter	Oscillibacter_8da1
616f889e4b8ab9ab82f664fccfaea7a8	Bacteria	Firmicutes	Clostridia	Clostridiales	Ruminococcaceae	Uncl_Ruminococcaceae	Uncl_Ruminococcaceae_616f
d1dfa014363e0f9510af2b404d268409	Bacteria	Firmicutes	Clostridia	Clostridiales	Ruminococcaceae	Oscillospira	Oscillospira_d1df
32cc17e12d08b4011ab0ec8c393fd12c	Bacteria	Firmicutes	Clostridia	Clostridiales	Ruminococcaceae	Ruminococcaceae UCG-002	Ruminococcaceae UCG-002_32cc
84f9cf6d08ccc7adb4e945c4fd8be494	Bacteria	Firmicutes	Clostridia	Clostridiales	Ruminococcaceae	Ruminococcaceae UCG-002	Ruminococcaceae UCG-002_84f9
68d79c3035521e82b504b081a197d2ed	Bacteria	Firmicutes	Clostridia	Clostridiales	Ruminococcaceae	Ruminococcaceae UCG-002	Ruminococcaceae UCG-002_68d7
9192b3275c36e56540678451adfa601f	Bacteria	Firmicutes	Clostridia	Clostridiales	Ruminococcaceae	Ruminococcaceae UCG-002	Ruminococcaceae UCG-002_9192
3219af75ee8056ed06ba81e873b0d0cb	Bacteria	Firmicutes	Clostridia	Clostridiales	Ruminococcaceae	Ruminococcaceae UCG-002	Ruminococcaceae UCG-002_3219
4bd01f90398375480101204bbcdd2ceb	Bacteria	Firmicutes	Clostridia	Clostridiales	Ruminococcaceae	Ruminococcaceae UCG-005	Ruminococcaceae UCG-005_4bd0
0f603a9018080b298f6f858569d3b3e2	Bacteria	Firmicutes	Clostridia	Clostridiales	Ruminococcaceae	Ruminococcaceae UCG-005	Ruminococcaceae UCG-005_0f60
b2506d7e0328de8e0b8e68da4f7fad5e	Bacteria	Firmicutes	Clostridia	Clostridiales	Ruminococcaceae	Ruminococcaceae UCG-005	Ruminococcaceae UCG-005_b250
5ca4ec70e0319aa4e6e75595df17d8dc	Bacteria	Firmicutes	Clostridia	Clostridiales	Ruminococcaceae	Ruminococcaceae UCG-005	Ruminococcaceae UCG-005_5ca4
ea7064a0fdbb5228b7a0c9ed23e012d2	Bacteria	Firmicutes	Clostridia	Clostridiales	Ruminococcaceae	Papillibacter	Papillibacter_ea70
c75b645c7673bfba5d403aefe379c885	Bacteria	Firmicutes	Clostridia	Clostridiales	Ruminococcaceae	Uncl_Ruminococcaceae	Uncl_Ruminococcaceae_c75b
ef2a1531066bf60397c9df449d532d2f	Bacteria	Firmicutes	Clostridia	Clostridiales	Ruminococcaceae	Uncl_Ruminococcaceae	Uncl_Ruminococcaceae_ef2a
81d8bf5f800f7da13be5d9afa704b5f2	Bacteria	Firmicutes	Clostridia	Clostridiales	Ruminococcaceae	Uncl_Ruminococcaceae	Uncl_Ruminococcaceae_81d8
55c8fd1f88155555ba29424eedda4c91	Bacteria	Firmicutes	Clostridia	Clostridiales	Ruminococcaceae	Uncl_Ruminococcaceae	Uncl_Ruminococcaceae_55c8
b917f2b61d5d45f94d4cfcba7b63416a	Bacteria	Firmicutes	Clostridia	Clostridiales	Ruminococcaceae	Uncl_Ruminococcaceae	Uncl_Ruminococcaceae_b917
e367dacc4cf58de7164775e5899d4ab2	Bacteria	Firmicutes	Clostridia	Clostridiales	Ruminococcaceae	DTU089	DTU089_e367
88d118e196b5b3ff809b51507b6b1fb1	Bacteria	Firmicutes	Clostridia	Clostridiales	Ruminococcaceae	Ruminiclostridium	Ruminiclostridium_88d1
8135beec331a8d558070c38b580e4b8e	Bacteria	Firmicutes	Clostridia	Clostridiales	Ruminococcaceae	Ruminococcus 2	Ruminococcus 2_8135
0266b37dda69c8fd306c9e0ee679e583	Bacteria	Firmicutes	Clostridia	Clostridiales	Ruminococcaceae	Uncl_Ruminococcaceae	Uncl_Ruminococcaceae_0266
af8e2d0655bc2f01feb9fdec3469c4bc	Bacteria	Firmicutes	Clostridia	Clostridiales	Ruminococcaceae	Ruminiclostridium 5	Ruminiclostridium 5_af8e
149465e40c1bdbc6230588a58a4d6eb0	Bacteria	Firmicutes	Clostridia	Clostridiales	Ruminococcaceae	Ruminiclostridium 5	Ruminiclostridium 5_1494
09bfe7fb09209e89acac7af3ef45d134	Bacteria	Firmicutes	Clostridia	Clostridiales	Ruminococcaceae	Ruminiclostridium 5	Ruminiclostridium 5_09bf
dcd188e00c38ce14977ce5d033d599c5	Bacteria	Firmicutes	Clostridia	Clostridiales	Ruminococcaceae	Ruminiclostridium 5	Ruminiclostridium 5_dcd1
0aefb8063eaab894e5c4aa6ed1ece00c	Bacteria	Firmicutes	Clostridia	Clostridiales	Ruminococcaceae	Caproiciproducens	Caproiciproducens_0aef
7bd273091ce727c9bb978b32d68ddedf	Bacteria	Firmicutes	Clostridia	Clostridiales	Ruminococcaceae	Uncl_Ruminococcaceae	Uncl_Ruminococcaceae_7bd2
c5ed5baac8c4ff452a1e65a58e880bfa	Bacteria	Firmicutes	Clostridia	Clostridiales	Ruminococcaceae	Ruminiclostridium 5	Ruminiclostridium 5_c5ed
a8bde6efae90725b8169ad1e9b7b8644	Bacteria	Firmicutes	Clostridia	Clostridiales	Ruminococcaceae	Ruminiclostridium 5	Ruminiclostridium 5_a8bd
01f1a5dc5eaa1448b3404d78a89e30c6	Bacteria	Firmicutes	Clostridia	Clostridiales	Ruminococcaceae	Ruminiclostridium 5	Ruminiclostridium 5_01f1
596db8ce20ae5cbfdc338a62f1bed1d9	Bacteria	Firmicutes	Clostridia	Clostridiales	Ruminococcaceae	Ruminiclostridium 5	Ruminiclostridium 5_596d
8d7e1465fbc2323c5155ea4c76dd520c	Bacteria	Firmicutes	Clostridia	Clostridiales	Ruminococcaceae	Uncl_Ruminococcaceae	Uncl_Ruminococcaceae_8d7e
e1a69cf4e5d0bfbd87778a408cd9c690	Bacteria	Firmicutes	Clostridia	Clostridiales	Ruminococcaceae	Uncl_Ruminococcaceae	Uncl_Ruminococcaceae_e1a6
6dcd69e45ebe274270ab7171436582fa	Bacteria	Firmicutes	Clostridia	Clostridiales	Ruminococcaceae	Ruminiclostridium 5	Ruminiclostridium 5_6dcd
b6508672e10c994ae004f8ed630be7ed	Bacteria	Firmicutes	Clostridia	Clostridiales	Ruminococcaceae	Ruminiclostridium 5	Ruminiclostridium 5_b650
f8d0d5caceea62f4be2477d29163f163	Bacteria	Firmicutes	Clostridia	Clostridiales	Ruminococcaceae	Ruminiclostridium 5	Ruminiclostridium 5_f8d0
ad139328ba8ac39c2e5ccef543df2deb	Bacteria	Firmicutes	Clostridia	Clostridiales	Ruminococcaceae	Ruminiclostridium 5	Ruminiclostridium 5_ad13
756e9c33696716a5484135c832f18f12	Bacteria	Firmicutes	Clostridia	Clostridiales	Ruminococcaceae	Ruminiclostridium 5	Ruminiclostridium 5_756e
d29823ca2da4abe251e52d27c57152a4	Bacteria	Firmicutes	Clostridia	Clostridiales	Ruminococcaceae	Ruminiclostridium 5	Ruminiclostridium 5_d298
6d6ab7315b399f8c54b50467972c07aa	Bacteria	Firmicutes	Clostridia	Clostridiales	Ruminococcaceae	DTU089	DTU089_6d6a
d4454a4ebd63a8e375dadd2632588f59	Bacteria	Firmicutes	Clostridia	Clostridiales	Ruminococcaceae	Uncl_Ruminococcaceae	Uncl_Ruminococcaceae_d445
41c54ddeccb5d2627a87232277c53792	Bacteria	Firmicutes	Clostridia	Clostridiales	Ruminococcaceae	Uncl_Ruminococcaceae	Uncl_Ruminococcaceae_41c5
4a6a6dc306707d9cf9d63eb29d245363	Bacteria	Firmicutes	Clostridia	Clostridiales	Ruminococcaceae	Uncl_Ruminococcaceae	Uncl_Ruminococcaceae_4a6a
40a1411baffee6ddcdf69829a8556e91	Bacteria	Firmicutes	Clostridia	Clostridiales	Lachnospiraceae	Uncl_Lachnospiraceae	Uncl_Lachnospiraceae_40a1
0e4a31a3db62d4a2c23afacc973d8176	Bacteria	Firmicutes	Clostridia	Clostridiales	Ruminococcaceae	Oscillospira	Oscillospira_0e4a
ad5d83a8df4fe78d1d83e4fc169b91d5	Bacteria	Firmicutes	Clostridia	Clostridiales	Ruminococcaceae	Oscillibacter	Oscillibacter_ad5d
298dc9969b58df51d01ce0eeb802e9cc	Bacteria	Firmicutes	Clostridia	Clostridiales	Ruminococcaceae	Ruminiclostridium 9	Ruminiclostridium 9_298d
dc50f8b9ba4e84d3d65ce2a17a3b0e67	Bacteria	Firmicutes	Clostridia	Clostridiales	Ruminococcaceae	Ruminiclostridium 9	Ruminiclostridium 9_dc50
daf1a7a157f93dd3cdb5fa19295028f7	Bacteria	Firmicutes	Clostridia	Clostridiales	Ruminococcaceae	Uncl_Ruminococcaceae	Uncl_Ruminococcaceae_daf1
a69060eda388497aae3dcb258b9c8d22	Bacteria	Firmicutes	Clostridia	Clostridiales	Ruminococcaceae	Ruminiclostridium 5	Ruminiclostridium 5_a690
6031c65414678589ea892da1061fc6e3	Bacteria	Firmicutes	Clostridia	Clostridiales	Ruminococcaceae	Ruminiclostridium 5	Ruminiclostridium 5_6031
5284ddc0be1bf3b8ffe6658c86fe7672	Bacteria	Firmicutes	Clostridia	Clostridiales	Ruminococcaceae	Acetanaerobacterium	Acetanaerobacterium_5284
a40ebfa9d33401d043cc990d89c2c78a	Bacteria	Firmicutes	Clostridia	Clostridiales	Ruminococcaceae	Uncl_Ruminococcaceae	Uncl_Ruminococcaceae_a40e
191ccfcd7eb6087f5883f0fafa97bb9f	Bacteria	Firmicutes	Clostridia	Clostridiales	Ruminococcaceae	Negativibacillus	Negativibacillus_191c
53aa62b4290a128299e772df0e7dc8c3	Bacteria	Firmicutes	Clostridia	Clostridiales	Ruminococcaceae	Negativibacillus	Negativibacillus_53aa
c441a08caf6e610f9a4db2d0c7bf61bb	Bacteria	Firmicutes	Clostridia	Clostridiales	Christensenellaceae	Christensenellaceae R-7 group	Christensenellaceae R-7 group_c441
c323748a38dd5982cfebfa1fdecb7cd1	Bacteria	Firmicutes	Clostridia	Clostridiales	Lachnospiraceae	[Ruminococcus] gnavus group	[Ruminococcus] gnavus group_c323
2d8d322313c390e2867660e41139141a	Bacteria	Firmicutes	Clostridia	Clostridiales	Lachnospiraceae	Uncl_Lachnospiraceae	Uncl_Lachnospiraceae_2d8d
4cb6a4623edffc4ec01c8428c9983675	Bacteria	Firmicutes	Clostridia	Clostridiales	Lachnospiraceae	Eisenbergiella	Eisenbergiella_4cb6
0ae42393634d206a7eb21e9ad60da46e	Bacteria	Firmicutes	Clostridia	Clostridiales	Lachnospiraceae	Eisenbergiella	Eisenbergiella_0ae4
c8047823217848b5c5321f6c31a3ca9f	Bacteria	Firmicutes	Clostridia	Clostridiales	Lachnospiraceae	Eisenbergiella	Eisenbergiella_c804
16bace032515c97be098f7a76a0c909a	Bacteria	Firmicutes	Clostridia	Clostridiales	Lachnospiraceae	[Ruminococcus] torques group	[Ruminococcus] torques group_16ba
7421a4fbbec56c3a330168b91e6e2cec	Bacteria	Firmicutes	Clostridia	Clostridiales	Lachnospiraceae	Uncl_Lachnospiraceae	Uncl_Lachnospiraceae_7421
7304c13bd96025ed4a6d303c9444d524	Bacteria	Firmicutes	Clostridia	Clostridiales	Lachnospiraceae	Lachnoclostridium	Lachnoclostridium_7304
d047c88461929aa86da9486313b472aa	Bacteria	Firmicutes	Clostridia	Clostridiales	Lachnospiraceae	Uncl_Lachnospiraceae	Uncl_Lachnospiraceae_d047
cd9e9d7d6e7a8cb57f3956b4f7135128	Bacteria	Firmicutes	Clostridia	Clostridiales	Lachnospiraceae	[Eubacterium] ventriosum group	[Eubacterium] ventriosum group_cd9e
ad2dca706bb629e1fbdce1118d0add30	Bacteria	Firmicutes	Clostridia	Clostridiales	Ruminococcaceae	Ruminiclostridium 5	Ruminiclostridium 5_ad2d
976cdf978127d6128577dae483f66ea6	Bacteria	Firmicutes	Clostridia	Clostridiales	Ruminococcaceae	Ruminiclostridium 5	Ruminiclostridium 5_976c
c6fb2d32ef42e0b4f5fb5a181c6ee83a	Bacteria	Firmicutes	Clostridia	Clostridiales	Ruminococcaceae	Oscillibacter	Oscillibacter_c6fb
2b89d13c04789bb57bd4eae5c39c636f	Bacteria	Firmicutes	Clostridia	Clostridiales	Ruminococcaceae	Oscillibacter	Oscillibacter_2b89
5aa9f5f45ab3183458405dad0a66bb28	Bacteria	Firmicutes	Clostridia	Clostridiales	Ruminococcaceae	Oscillibacter	Oscillibacter_5aa9
1ed3fc815080e59437c687d19500972d	Bacteria	Firmicutes	Clostridia	Clostridiales	Ruminococcaceae	Uncl_Ruminococcaceae	Uncl_Ruminococcaceae_1ed3
51acccfca0dd0a0171f39a830348c5cb	Bacteria	Firmicutes	Clostridia	Clostridiales	Ruminococcaceae	Ruminiclostridium 9	Ruminiclostridium 9_51ac
410bf492719410155b0a77162739114c	Bacteria	Firmicutes	Clostridia	Clostridiales	Ruminococcaceae	Ruminiclostridium 9	Ruminiclostridium 9_410b
030de34894a98381f1d31d0d3a10690e	Bacteria	Firmicutes	Clostridia	Clostridiales	Ruminococcaceae	Uncl_Ruminococcaceae	Uncl_Ruminococcaceae_030d
43214e423119b1109c643deb3a0f1c5c	Bacteria	Firmicutes	Clostridia	Clostridiales	Ruminococcaceae	Flavonifractor	Flavonifractor_4321
d44bf5cb3a79dc9ac5a6cb0dba550d20	Bacteria	Firmicutes	Clostridia	Clostridiales	Ruminococcaceae	Flavonifractor	Flavonifractor_d44b
b651562a858e9165cad3c9eb9f881499	Bacteria	Firmicutes	Clostridia	Clostridiales	Lachnospiraceae	[Ruminococcus] torques group	[Ruminococcus] torques group_b651
821786628f4adfdd48d735b0693d9e43	Bacteria	Firmicutes	Clostridia	Clostridiales	Lachnospiraceae	Uncl_Lachnospiraceae	Uncl_Lachnospiraceae_8217
7c0a5a4246cb72ad94ffbd1b7ad0dfd5	Bacteria	Firmicutes	Clostridia	Clostridiales	Lachnospiraceae	Sellimonas	Sellimonas_7c0a
c0ae646a3b978e74c8925a2ebb894575	Bacteria	Firmicutes	Clostridia	Clostridiales	Lachnospiraceae	Uncl_Lachnospiraceae	Uncl_Lachnospiraceae_c0ae
65437e950320ea74bdcf17b336b80aad	Bacteria	Firmicutes	Clostridia	Clostridiales	Lachnospiraceae	Lachnoclostridium	Lachnoclostridium_6543
d7adb426dfff2a8def76284e0927c5ff	Bacteria	Firmicutes	Clostridia	Clostridiales	Lachnospiraceae	Lachnoclostridium	Lachnoclostridium_d7ad
73fe836f936b06d5f924e300e63f7c33	Bacteria	Firmicutes	Clostridia	Clostridiales	Lachnospiraceae	Lachnoclostridium	Lachnoclostridium_73fe
56a2578579612fe0aa4e40abc54c2aec	Bacteria	Firmicutes	Clostridia	Clostridiales	Lachnospiraceae	Lachnoclostridium	Lachnoclostridium_56a2
585057b55b2153cf591ed6e50c4f8dc4	Bacteria	Firmicutes	Clostridia	Clostridiales	Lachnospiraceae	Hungatella	Hungatella_5850
1ee211c2715ddcfc20775c6223c6a589	Bacteria	Firmicutes	Clostridia	Clostridiales	Lachnospiraceae	Uncl_Lachnospiraceae	Uncl_Lachnospiraceae_1ee2
d75dca1191916f1bcefc14189cee6d21	Bacteria	Firmicutes	Negativicutes	Selenomonadales	Acidaminococcaceae	Phascolarctobacterium	Phascolarctobacterium_d75d
f558995bd54c8f8cecae0e0762f4ef09	Bacteria	Firmicutes	Negativicutes	Selenomonadales	Acidaminococcaceae	Phascolarctobacterium	Phascolarctobacterium_f558
3f08678cc19ee7084982d1514da8196b	Bacteria	Firmicutes	Negativicutes	Selenomonadales	Acidaminococcaceae	Phascolarctobacterium	Phascolarctobacterium_3f08
b6bdf4aaf48b6eb5edaa4bedd76f4443	Bacteria	Firmicutes	Negativicutes	Selenomonadales	Acidaminococcaceae	Phascolarctobacterium	Phascolarctobacterium_b6bd
811bd597e5a38a9a50e981b276c9354b	Bacteria	Firmicutes	Negativicutes	Selenomonadales	Acidaminococcaceae	Phascolarctobacterium	Phascolarctobacterium_811b
8977f4216189df1287b44dd49c7c5098	Bacteria	Firmicutes	Negativicutes	Selenomonadales	Acidaminococcaceae	Phascolarctobacterium	Phascolarctobacterium_8977
781dd4636fbc3fa6edb9039068182827	Bacteria	Firmicutes	Negativicutes	Selenomonadales	Acidaminococcaceae	Phascolarctobacterium	Phascolarctobacterium_781d
1da56423b815966e63a65c77e1dccfba	Bacteria	Firmicutes	Negativicutes	Selenomonadales	Acidaminococcaceae	Phascolarctobacterium	Phascolarctobacterium_1da5
9da7b182f1a9d9e10533ae436e2a779f	Bacteria	Firmicutes	Negativicutes	Selenomonadales	Acidaminococcaceae	Phascolarctobacterium	Phascolarctobacterium_9da7
ef9b9f722c4653adaf2118e34eeb934f	Bacteria	Firmicutes	Clostridia	Clostridiales	Lachnospiraceae	Blautia	Blautia_ef9b
10e16eefdf60a61ef0a0658fad5d2486	Bacteria	Firmicutes	Clostridia	Clostridiales	Lachnospiraceae	Uncl_Lachnospiraceae	Uncl_Lachnospiraceae_10e1
20ed07e5f5c771e11aa9c09aa7890a29	Bacteria	Firmicutes	Negativicutes	Selenomonadales	Acidaminococcaceae	Phascolarctobacterium	Phascolarctobacterium_20ed
426e7784df1ab2de6a7341c9959a39f5	Bacteria	Firmicutes	Negativicutes	Selenomonadales	Acidaminococcaceae	Phascolarctobacterium	Phascolarctobacterium_426e
9f1c22d7b723b7abb6552d6c8aa29430	Bacteria	Firmicutes	Negativicutes	Selenomonadales	Acidaminococcaceae	Phascolarctobacterium	Phascolarctobacterium_9f1c
2c589804f7f27bd51273d1ffd610ac95	Bacteria	Firmicutes	Negativicutes	Selenomonadales	Acidaminococcaceae	Phascolarctobacterium	Phascolarctobacterium_2c58
9d97e4288502b3b30eaf03da28720162	Bacteria	Firmicutes	Negativicutes	Selenomonadales	Acidaminococcaceae	Phascolarctobacterium	Phascolarctobacterium_9d97
114ba774b01ce848a9ce592679387ebc	Bacteria	Fusobacteria	Fusobacteriia	Fusobacteriales	Fusobacteriaceae	Fusobacterium	Fusobacterium_114b
5b196c0eeea1c3e743d4a10fd0c4d4dd	Bacteria	Fusobacteria	Fusobacteriia	Fusobacteriales	Fusobacteriaceae	Fusobacterium	Fusobacterium_5b19
61dd270a41304ab8ea3bf1492215ac13	Bacteria	Fusobacteria	Fusobacteriia	Fusobacteriales	Fusobacteriaceae	Fusobacterium	Fusobacterium_61dd
9f5853948b134f9d192cc7555bca31ad	Bacteria	Fusobacteria	Fusobacteriia	Fusobacteriales	Fusobacteriaceae	Fusobacterium	Fusobacterium_9f58
3ad2174e2cabe6f8f1922c1d4e8669e0	Bacteria	Fusobacteria	Fusobacteriia	Fusobacteriales	Fusobacteriaceae	Fusobacterium	Fusobacterium_3ad2
7e7284c4e2616c19e06f9bd83d7f8ad0	Bacteria	Fusobacteria	Fusobacteriia	Fusobacteriales	Fusobacteriaceae	Fusobacterium	Fusobacterium_7e72
50e54f5ae78008f704338df0bc8f5529	Bacteria	Firmicutes	Negativicutes	Selenomonadales	Acidaminococcaceae	Phascolarctobacterium	Phascolarctobacterium_50e5
a8d49773574d911e803c8c0b8884f192	Bacteria	Firmicutes	Bacilli	Lactobacillales	Streptococcaceae	Streptococcus	Streptococcus_a8d4
f8c7d790dcf55a35cfa4ca7a42b4135b	Bacteria	Firmicutes	Negativicutes	Selenomonadales	Acidaminococcaceae	Phascolarctobacterium	Phascolarctobacterium_f8c7
5308cea9e19f4af61796458621a587cb	Bacteria	Uncl_Bacteria	Uncl_Bacteria	Uncl_Bacteria	Uncl_Bacteria	Uncl_Bacteria	Uncl_Bacteria_5308
0ccb8cab96f9fd43979f528085e615c5	Bacteria	Firmicutes	Negativicutes	Selenomonadales	Acidaminococcaceae	Uncl_Acidaminococcaceae	Uncl_Acidaminococcaceae_0ccb
8fa0417ff35e35640936349224c06e84	Bacteria	Bacteroidetes	Bacteroidia	Bacteroidales	Bacteroidaceae	Bacteroides	Bacteroides_8fa0
d1f40ece1b761efa27003000451a4d58	Bacteria	Bacteroidetes	Bacteroidia	Bacteroidales	Bacteroidaceae	Bacteroides	Bacteroides_d1f4
1ed5b61f9686dd48d8cb7a2c1544663e	Bacteria	Bacteroidetes	Bacteroidia	Bacteroidales	Bacteroidaceae	Bacteroides	Bacteroides_1ed5
73ad56784f9decb970b4909c76f980fa	Bacteria	Bacteroidetes	Bacteroidia	Bacteroidales	Bacteroidaceae	Bacteroides	Bacteroides_73ad
e969ecbef6ec311689fcac015a501e80	Bacteria	Bacteroidetes	Bacteroidia	Bacteroidales	Bacteroidaceae	Bacteroides	Bacteroides_e969
deafa17887b26356c72b54ce931eb188	Bacteria	Bacteroidetes	Bacteroidia	Bacteroidales	Bacteroidaceae	Bacteroides	Bacteroides_deaf
25d376d6a818a6532e2d905fef9f175b	Bacteria	Bacteroidetes	Bacteroidia	Bacteroidales	Bacteroidaceae	Bacteroides	Bacteroides_25d3
33c93dafe5a3dc70bb8d78f084c4d17f	Bacteria	Bacteroidetes	Bacteroidia	Bacteroidales	Bacteroidaceae	Bacteroides	Bacteroides_33c9
1f5d35cd5ca0ed66444318d51e12b3f9	Bacteria	Firmicutes	Clostridia	Clostridiales	Lachnospiraceae	Uncl_Lachnospiraceae	Uncl_Lachnospiraceae_1f5d
25d0f5fa8444635e7d0ea4326e27bd6d	Bacteria	Firmicutes	Clostridia	Clostridiales	Lachnospiraceae	Blautia	Blautia_25d0
403a4b4f10309904ebed76f3704ed98b	Bacteria	Firmicutes	Clostridia	Clostridiales	Lachnospiraceae	Uncl_Lachnospiraceae	Uncl_Lachnospiraceae_403a
0a8054e9da5575a9124c98964250049d	Bacteria	Firmicutes	Clostridia	Clostridiales	Lachnospiraceae	[Ruminococcus] gnavus group	[Ruminococcus] gnavus group_0a80
836219a248a828d153d0ca03cf5b2003	Bacteria	Firmicutes	Clostridia	Clostridiales	Lachnospiraceae	[Ruminococcus] gnavus group	[Ruminococcus] gnavus group_8362
c24e0e391aa836b5eae25567c7eb89ee	Bacteria	Firmicutes	Clostridia	Clostridiales	Lachnospiraceae	[Ruminococcus] gnavus group	[Ruminococcus] gnavus group_c24e
cf875aa5375131a1cd5c9fb01cca5f1e	Bacteria	Firmicutes	Clostridia	Clostridiales	Lachnospiraceae	Uncl_Lachnospiraceae	Uncl_Lachnospiraceae_cf87
15a6cd93fd5dcc1246529f87f1d38ab4	Bacteria	Firmicutes	Clostridia	Clostridiales	Lachnospiraceae	Lachnoclostridium	Lachnoclostridium_15a6
228fb52d5b92d81a30ecb0209642d5c6	Bacteria	Firmicutes	Clostridia	Clostridiales	Lachnospiraceae	Uncl_Lachnospiraceae	Uncl_Lachnospiraceae_228f
5149bdbf03de13bb38557d48d5141b87	Bacteria	Firmicutes	Clostridia	Clostridiales	Lachnospiraceae	Lachnoclostridium	Lachnoclostridium_5149
e2ca214f7055c2a6eedc54ac7689d169	Bacteria	Firmicutes	Clostridia	Clostridiales	Lachnospiraceae	Lachnoclostridium	Lachnoclostridium_e2ca
22907d450b79c927e4ffe34a2d09d2aa	Bacteria	Firmicutes	Clostridia	Clostridiales	Lachnospiraceae	Lachnoclostridium	Lachnoclostridium_2290
f1d643752f03ce983b1050b7121e12fa	Bacteria	Firmicutes	Clostridia	Clostridiales	Lachnospiraceae	Dorea	Dorea_f1d6
2e4f2b53b856c4def6d021d01f5abb70	Bacteria	Firmicutes	Clostridia	Clostridiales	Lachnospiraceae	Dorea	Dorea_2e4f
fb891d472ad07cb26cbed96173a66f9e	Bacteria	Firmicutes	Clostridia	Clostridiales	Lachnospiraceae	Dorea	Dorea_fb89
6286aa2773eb26a484475e9e77e0f5b7	Bacteria	Firmicutes	Clostridia	Clostridiales	Lachnospiraceae	Dorea	Dorea_6286
496d7f479392def9414da33c9137e40a	Bacteria	Firmicutes	Clostridia	Clostridiales	Lachnospiraceae	Dorea	Dorea_496d
37d57ebd50b71efde214bbadd224a06d	Bacteria	Firmicutes	Clostridia	Clostridiales	Lachnospiraceae	[Ruminococcus] gnavus group	[Ruminococcus] gnavus group_37d5
f362f4944fadea664ce8687a184d2d87	Bacteria	Firmicutes	Clostridia	Clostridiales	Lachnospiraceae	[Ruminococcus] gnavus group	[Ruminococcus] gnavus group_f362
07699fa14cb8970eee5e8dda19dd5dbe	Bacteria	Firmicutes	Clostridia	Clostridiales	Lachnospiraceae	Eisenbergiella	Eisenbergiella_0769
b0e56c25ca193e27096e8fb4eb560eee	Bacteria	Firmicutes	Clostridia	Clostridiales	Lachnospiraceae	Eisenbergiella	Eisenbergiella_b0e5
5db3000cae982267327865241375fae4	Bacteria	Firmicutes	Clostridia	Clostridiales	Lachnospiraceae	Eisenbergiella	Eisenbergiella_5db3
582a3efc9340062391d511f309dbb35b	Bacteria	Firmicutes	Clostridia	Clostridiales	Lachnospiraceae	Eisenbergiella	Eisenbergiella_582a
961bef49c33709afc0ac0156e1d2b4e4	Bacteria	Firmicutes	Clostridia	Clostridiales	Lachnospiraceae	Lachnoclostridium	Lachnoclostridium_961b
84d3abd679bcb767b44d6206357db9ea	Bacteria	Firmicutes	Clostridia	Clostridiales	Lachnospiraceae	Uncl_Lachnospiraceae	Uncl_Lachnospiraceae_84d3
9c91811b1813ea0b26912f339035f2eb	Bacteria	Firmicutes	Clostridia	Clostridiales	Lachnospiraceae	Blautia	Blautia_9c91
cded0609e6425d6dff4a2a142108eb98	Bacteria	Firmicutes	Clostridia	Clostridiales	Lachnospiraceae	Blautia	Blautia_cded
17d920b32b557521fcb96ff11af5fe36	Bacteria	Firmicutes	Clostridia	Clostridiales	Lachnospiraceae	Blautia	Blautia_17d9
1d577432ea0540b545697dce4b05427d	Bacteria	Firmicutes	Clostridia	Clostridiales	Lachnospiraceae	Uncl_Lachnospiraceae	Uncl_Lachnospiraceae_1d57
aef837232041b733f1eb0d4e9c0b59e1	Bacteria	Firmicutes	Clostridia	Clostridiales	Lachnospiraceae	Uncl_Lachnospiraceae	Uncl_Lachnospiraceae_aef8
ea3401b4d2f22b86d65a804124d9959d	Bacteria	Firmicutes	Clostridia	Clostridiales	Lachnospiraceae	Lachnospiraceae UCG-004	Lachnospiraceae UCG-004_ea34
06e5d9d78e4ceeec6e38bc50460c5f87	Bacteria	Firmicutes	Clostridia	Clostridiales	Lachnospiraceae	Lachnoclostridium	Lachnoclostridium_06e5
f888a0cfa776eb23d3aa532ad069595c	Bacteria	Firmicutes	Clostridia	Clostridiales	Lachnospiraceae	Lachnoclostridium	Lachnoclostridium_f888
5b987ccdadb8fe2185b59e2a491ba991	Bacteria	Firmicutes	Clostridia	Clostridiales	Lachnospiraceae	Lachnoclostridium	Lachnoclostridium_5b98
6aa31374e15c2ba129a7346bdd5dcc7c	Bacteria	Firmicutes	Clostridia	Clostridiales	Lachnospiraceae	Lachnoclostridium	Lachnoclostridium_6aa3
9fe7fa6cc435cfce7f79f17b779c14f2	Bacteria	Firmicutes	Clostridia	Clostridiales	Lachnospiraceae	Lachnospiraceae UCG-004	Lachnospiraceae UCG-004_9fe7
79db804c093deaf4c1b26a4ce0f7cf27	Bacteria	Firmicutes	Clostridia	Clostridiales	Lachnospiraceae	Hungatella	Hungatella_79db
1870235a2f515eff8acadc6b431a1d71	Bacteria	Firmicutes	Clostridia	Clostridiales	Lachnospiraceae	Uncl_Lachnospiraceae	Uncl_Lachnospiraceae_1870
041c51be65475ee907f3ffd229d9f646	Bacteria	Firmicutes	Clostridia	Clostridiales	Lachnospiraceae	Lachnoclostridium	Lachnoclostridium_041c
594b55903f59b377c9804888f7ea2029	Bacteria	Firmicutes	Clostridia	Clostridiales	Lachnospiraceae	Sellimonas	Sellimonas_594b
062cbde64f8fdbfe3885bc10011909a4	Bacteria	Firmicutes	Clostridia	Clostridiales	Lachnospiraceae	Lachnoclostridium	Lachnoclostridium_062c
772c8d22921f011055e640d6baab27ce	Bacteria	Firmicutes	Clostridia	Clostridiales	Lachnospiraceae	Lachnoclostridium	Lachnoclostridium_772c
5655b6c318846ccdf0971be54148c183	Bacteria	Firmicutes	Clostridia	Clostridiales	Lachnospiraceae	Uncl_Lachnospiraceae	Uncl_Lachnospiraceae_5655
65e4d0e055f1fbeada3404620c11df1f	Bacteria	Firmicutes	Clostridia	Clostridiales	Lachnospiraceae	Hungatella	Hungatella_65e4
c7f4d314417ad495d86fc06aaa20f90a	Bacteria	Firmicutes	Clostridia	Clostridiales	Lachnospiraceae	Uncl_Lachnospiraceae	Uncl_Lachnospiraceae_c7f4
a8292f3aa7976e560342d154c282bb0e	Bacteria	Firmicutes	Clostridia	Clostridiales	Lachnospiraceae	Uncl_Lachnospiraceae	Uncl_Lachnospiraceae_a829
3bd585d3281eaca68ad1ce07600f3e7c	Bacteria	Firmicutes	Clostridia	Clostridiales	Lachnospiraceae	Blautia	Blautia_3bd5
e69357f1e7ac2ada47c72eb181811ae0	Bacteria	Firmicutes	Clostridia	Clostridiales	Lachnospiraceae	Uncl_Lachnospiraceae	Uncl_Lachnospiraceae_e693
0fc1bfb4a2de757008fbea9447f59fc3	Bacteria	Firmicutes	Clostridia	Clostridiales	Lachnospiraceae	[Ruminococcus] torques group	[Ruminococcus] torques group_0fc1
5f8c81d3208b5a6a0b3c898caf967184	Bacteria	Firmicutes	Clostridia	Clostridiales	Lachnospiraceae	Uncl_Lachnospiraceae	Uncl_Lachnospiraceae_5f8c
12a7ec0d25762c4ee1dba048ba383729	Bacteria	Firmicutes	Clostridia	Clostridiales	Lachnospiraceae	Lachnoclostridium	Lachnoclostridium_12a7
b04e56787351e4e1494b5481b58ad877	Bacteria	Firmicutes	Clostridia	Clostridiales	Lachnospiraceae	Lachnoclostridium	Lachnoclostridium_b04e
95a1fa441211d0987a60234b545bfcb6	Bacteria	Firmicutes	Clostridia	Clostridiales	Lachnospiraceae	Uncl_Lachnospiraceae	Uncl_Lachnospiraceae_95a1
7ec677f5dabc759f1d6ed72837610221	Bacteria	Firmicutes	Clostridia	Clostridiales	Lachnospiraceae	Lachnospiraceae NC2004 group	Lachnospiraceae NC2004 group_7ec6
88270a7d440a15ca7ece0beab798c0fe	Bacteria	Firmicutes	Clostridia	Clostridiales	Lachnospiraceae	Lachnoclostridium	Lachnoclostridium_8827
e779850e482076ef0069464ed7e037c9	Bacteria	Firmicutes	Clostridia	Clostridiales	Lachnospiraceae	Lachnoclostridium	Lachnoclostridium_e779
a25735535637db1f4532132d58707509	Bacteria	Firmicutes	Clostridia	Clostridiales	Lachnospiraceae	Blautia	Blautia_a257
857915d26e52bd30e37aa250e13590d0	Bacteria	Uncl_Bacteria	Uncl_Bacteria	Uncl_Bacteria	Uncl_Bacteria	Uncl_Bacteria	Uncl_Bacteria_8579
ad70566ad081e826aa2a6ea236504eca	Bacteria	Fusobacteria	Fusobacteriia	Fusobacteriales	Fusobacteriaceae	Fusobacterium	Fusobacterium_ad70
427fe77ae1c178781d3c2dc78772efdb	Bacteria	Fusobacteria	Fusobacteriia	Fusobacteriales	Fusobacteriaceae	Fusobacterium	Fusobacterium_427f
043cb7bb3eb5c8b64ca0fa680828a695	Bacteria	Fusobacteria	Fusobacteriia	Fusobacteriales	Leptotrichiaceae	Sneathia	Sneathia_043c
a6969673cb4ba54e9add694cee600eeb	Bacteria	Fusobacteria	Fusobacteriia	Fusobacteriales	Fusobacteriaceae	Fusobacterium	Fusobacterium_a696
4b7712254e4dd8d5bc585d4a6c5c2e88	Bacteria	Fusobacteria	Fusobacteriia	Fusobacteriales	Fusobacteriaceae	Fusobacterium	Fusobacterium_4b77
44638281c0a8a53e37d1e4ef31260791	Bacteria	Fusobacteria	Fusobacteriia	Fusobacteriales	Fusobacteriaceae	Fusobacterium	Fusobacterium_4463
706c11b3b6a22f229362b3a66a4ff0e7	Bacteria	Firmicutes	Clostridia	Clostridiales	Lachnospiraceae	Lachnoclostridium	Lachnoclostridium_706c
0ab76db294a7ae061d24916a9b30b924	Bacteria	Firmicutes	Clostridia	Clostridiales	Lachnospiraceae	Coprococcus 3	Coprococcus 3_0ab7
7c5c66f1d429090c6e44d74fe0aa5010	Bacteria	Firmicutes	Clostridia	Clostridiales	Lachnospiraceae	Uncl_Lachnospiraceae	Uncl_Lachnospiraceae_7c5c
b3dcec5b204ebe36463a591825c0f3f8	Bacteria	Firmicutes	Clostridia	Clostridiales	Lachnospiraceae	Blautia	Blautia_b3dc
a6331a567081a6f367fc67b747f6394a	Bacteria	Firmicutes	Clostridia	Clostridiales	Lachnospiraceae	Uncl_Lachnospiraceae	Uncl_Lachnospiraceae_a633
083c2e41a216ae6982f62920bd1c3673	Bacteria	Firmicutes	Clostridia	Clostridiales	Lachnospiraceae	[Ruminococcus] torques group	[Ruminococcus] torques group_083c
01b43b2be2e4167ba5dcd51455fea324	Bacteria	Firmicutes	Clostridia	Clostridiales	Lachnospiraceae	Hungatella	Hungatella_01b4
821ddb033c7528b6ee36ed7165165ab3	Bacteria	Firmicutes	Clostridia	Clostridiales	Lachnospiraceae	Lachnoclostridium	Lachnoclostridium_821d
dacdfc658cc42add32cd6cae016b7275	Bacteria	Firmicutes	Clostridia	Clostridiales	Lachnospiraceae	Lachnospiraceae UCG-004	Lachnospiraceae UCG-004_dacd
e714f649d0b7b8dc5a3025d7d9c6f347	Bacteria	Firmicutes	Clostridia	Clostridiales	Lachnospiraceae	Moryella	Moryella_e714
3e58f0bcfc81f06dd4e3ee6b7a2802a8	Bacteria	Firmicutes	Clostridia	Clostridiales	Lachnospiraceae	Lachnoclostridium	Lachnoclostridium_3e58
324570532f0f0861f464bd499d809bed	Bacteria	Firmicutes	Clostridia	Clostridiales	Lachnospiraceae	[Eubacterium] fissicatena group	[Eubacterium] fissicatena group_3245
46f0fbc8678192ae057aa082b288d0e5	Bacteria	Firmicutes	Clostridia	Clostridiales	Lachnospiraceae	Uncl_Lachnospiraceae	Uncl_Lachnospiraceae_46f0
6268158df4c27dd9d5d3227b927ea7c5	Bacteria	Firmicutes	Clostridia	Clostridiales	Lachnospiraceae	Lachnoclostridium	Lachnoclostridium_6268
c8a2edd1f6608ea34580ecbcf38395ae	Bacteria	Firmicutes	Clostridia	Clostridiales	Lachnospiraceae	Lachnospiraceae UCG-004	Lachnospiraceae UCG-004_c8a2
a21d006994b02590a95093f0ed257e86	Bacteria	Firmicutes	Clostridia	Clostridiales	Lachnospiraceae	[Ruminococcus] torques group	[Ruminococcus] torques group_a21d
47483d7d985e265009a03912d2458c29	Bacteria	Firmicutes	Clostridia	Clostridiales	Lachnospiraceae	[Eubacterium] fissicatena group	[Eubacterium] fissicatena group_4748
e2f6d08d76e946ad82415a36455cbb41	Bacteria	Firmicutes	Clostridia	Clostridiales	Lachnospiraceae	Eisenbergiella	Eisenbergiella_e2f6
7e0b81cc445f2f0cc21013673be5d7f3	Bacteria	Firmicutes	Clostridia	Clostridiales	Lachnospiraceae	Lachnospira	Lachnospira_7e0b
e8948cd41c96390f737b660656e43bb9	Bacteria	Bacteroidetes	Bacteroidia	Bacteroidales	Bacteroidaceae	Bacteroides	Bacteroides_e894
62b2562bfbb0e7c367169ab3ccec31db	Bacteria	Firmicutes	Clostridia	Clostridiales	Lachnospiraceae	Hungatella	Hungatella_62b2
81e25945a703b1271ee567d6453470d5	Bacteria	Firmicutes	Clostridia	Clostridiales	Lachnospiraceae	Lachnoclostridium	Lachnoclostridium_81e2
aef1a95d31465a3a3d7098b9fbddbfd6	Bacteria	Firmicutes	Clostridia	Clostridiales	Lachnospiraceae	Lachnoclostridium	Lachnoclostridium_aef1
f89945e9663a0c0becef16fa3b6eb4ed	Bacteria	Firmicutes	Clostridia	Clostridiales	Lachnospiraceae	Lachnoclostridium	Lachnoclostridium_f899
d84c400663e77854ddc5ec876458eaa1	Bacteria	Firmicutes	Clostridia	Clostridiales	Lachnospiraceae	Sellimonas	Sellimonas_d84c
20339a175d909669ba9dcb64f645351b	Bacteria	Firmicutes	Clostridia	Clostridiales	Lachnospiraceae	Uncl_Lachnospiraceae	Uncl_Lachnospiraceae_2033
221320069a5449acfa17ad8a324aac35	Bacteria	Firmicutes	Clostridia	Clostridiales	Lachnospiraceae	Lachnospiraceae UCG-004	Lachnospiraceae UCG-004_2213
e8e8110c3e4e8559f013fdbaae11e4b9	Bacteria	Firmicutes	Clostridia	Clostridiales	Lachnospiraceae	Uncl_Lachnospiraceae	Uncl_Lachnospiraceae_e8e8
10b488a714f6fbac116e8b2b5c467133	Bacteria	Firmicutes	Clostridia	Clostridiales	Lachnospiraceae	Lachnoclostridium	Lachnoclostridium_10b4
27134c14499b1f336dee369e9cfb0209	Bacteria	Firmicutes	Clostridia	Clostridiales	Lachnospiraceae	Coprococcus 3	Coprococcus 3_2713
a36d0680c62baf10c645c5bac2cd2ab4	Bacteria	Bacteroidetes	Bacteroidia	Bacteroidales	Bacteroidaceae	Bacteroides	Bacteroides_a36d
dae58dc82e7ef139a22fa888ffc8b5af	Bacteria	Firmicutes	Clostridia	Clostridiales	Lachnospiraceae	Dorea	Dorea_dae5
302b30b18c65d43dbaeb4e00765f085c	Bacteria	Firmicutes	Clostridia	Clostridiales	Lachnospiraceae	Lachnospiraceae UCG-004	Lachnospiraceae UCG-004_302b
ec91ad0fbed02cdfbcc531c2cbb36bc9	Bacteria	Firmicutes	Clostridia	Clostridiales	Lachnospiraceae	Lachnospiraceae UCG-004	Lachnospiraceae UCG-004_ec91
46d2c181974452b42b86c3ad40e51a25	Bacteria	Firmicutes	Clostridia	Clostridiales	Lachnospiraceae	Lachnospiraceae UCG-004	Lachnospiraceae UCG-004_46d2
0b88a99342a1fff1ef8eb47cbb978da3	Bacteria	Firmicutes	Clostridia	Clostridiales	Lachnospiraceae	Blautia	Blautia_0b88
2df1aaf59f2dd72a9915146cc479c791	Bacteria	Firmicutes	Clostridia	Clostridiales	Lachnospiraceae	Blautia	Blautia_2df1
93a1482d6af57a85467a12ffaa10e9c7	Bacteria	Firmicutes	Clostridia	Clostridiales	Lachnospiraceae	Blautia	Blautia_93a1
f3c7bcaeac7ce8dfd0e56361fc169adc	Bacteria	Firmicutes	Clostridia	Clostridiales	Lachnospiraceae	Blautia	Blautia_f3c7
eb4d1f6cc4a6298fcf353368a2443b80	Bacteria	Firmicutes	Clostridia	Clostridiales	Lachnospiraceae	Uncl_Lachnospiraceae	Uncl_Lachnospiraceae_eb4d
a45a115b58a67f3ab7b9436714b6fcd3	Bacteria	Firmicutes	Clostridia	Clostridiales	Lachnospiraceae	Lachnospiraceae UCG-004	Lachnospiraceae UCG-004_a45a
65e40cb57eb9cad09f880eff2999f17c	Bacteria	Firmicutes	Clostridia	Clostridiales	Lachnospiraceae	Uncl_Lachnospiraceae	Uncl_Lachnospiraceae_65e4
7466e5f426ad84b2d2e05ec7ed414ee4	Bacteria	Bacteroidetes	Bacteroidia	Bacteroidales	Bacteroidaceae	Bacteroides	Bacteroides_7466
48ba232f75da2b84ec3e2d56a170853c	Bacteria	Firmicutes	Clostridia	Clostridiales	Ruminococcaceae	Uncl_Ruminococcaceae	Uncl_Ruminococcaceae_48ba
af5d360a1a8ec3c525db0b7400416389	Bacteria	Firmicutes	Clostridia	Clostridiales	Ruminococcaceae	Ruminiclostridium 9	Ruminiclostridium 9_af5d
1ce5abe372a912b2914697e50742580d	Bacteria	Firmicutes	Clostridia	Clostridiales	Ruminococcaceae	Uncl_Ruminococcaceae	Uncl_Ruminococcaceae_1ce5
b644cfd7a2498b58f9f084da5d84d6b5	Bacteria	Firmicutes	Clostridia	Clostridiales	Ruminococcaceae	Flavonifractor	Flavonifractor_b644
d653de6558c80c054d6cf3f0bdff94a5	Bacteria	Firmicutes	Clostridia	Clostridiales	Ruminococcaceae	Uncl_Ruminococcaceae	Uncl_Ruminococcaceae_d653
193d5e6ef73b935ce2a68df62681e9ca	Bacteria	Uncl_Bacteria	Uncl_Bacteria	Uncl_Bacteria	Uncl_Bacteria	Uncl_Bacteria	Uncl_Bacteria_193d
212b805c719001ecb4a1192bd3f534ee	Bacteria	Uncl_Bacteria	Uncl_Bacteria	Uncl_Bacteria	Uncl_Bacteria	Uncl_Bacteria	Uncl_Bacteria_212b
b825f4236110542af49ea51ce061c3f6	Bacteria	Bacteroidetes	Bacteroidia	Bacteroidales	Bacteroidaceae	Bacteroides	Bacteroides_b825
4920f6b579f11699a9043c6a69888a76	Bacteria	Firmicutes	Clostridia	Clostridiales	Ruminococcaceae	Uncl_Ruminococcaceae	Uncl_Ruminococcaceae_4920
859125134005c4a474c1c7b6c68a1e6b	Bacteria	Uncl_Bacteria	Uncl_Bacteria	Uncl_Bacteria	Uncl_Bacteria	Uncl_Bacteria	Uncl_Bacteria_8591
dd818fc15da2b0cb0dda8cea8978ab1d	Bacteria	Firmicutes	Clostridia	Clostridiales	Ruminococcaceae	Faecalibacterium	Faecalibacterium_dd81
607cd3fe5444d654347b9a4b564874b9	Bacteria	Firmicutes	Clostridia	Clostridiales	Ruminococcaceae	Faecalibacterium	Faecalibacterium_607c
1883c295bd88fb8f27369f5bb2d88407	Bacteria	Firmicutes	Clostridia	Clostridiales	Ruminococcaceae	Faecalibacterium	Faecalibacterium_1883
3384786b4248ad87cd5247c36bc2e5e4	Bacteria	Firmicutes	Clostridia	Clostridiales	Ruminococcaceae	Faecalibacterium	Faecalibacterium_3384
4f3dee5039b4de9f42637d5d3eb19010	Bacteria	Firmicutes	Clostridia	Clostridiales	Ruminococcaceae	UBA1819	UBA1819_4f3d
0b4e7468e09b624cd5539f92ca9d3346	Bacteria	Firmicutes	Clostridia	Clostridiales	Ruminococcaceae	UBA1819	UBA1819_0b4e
18d2cb17672d5a52401b6b7a4dbf1e0d	Bacteria	Firmicutes	Clostridia	Clostridiales	Ruminococcaceae	UBA1819	UBA1819_18d2
815d6a68cfdba1ffa47f1ab6bd22ac8c	Bacteria	Firmicutes	Clostridia	Clostridiales	Ruminococcaceae	UBA1819	UBA1819_815d
c55c71809ea16f7794459d2457b9f86a	Bacteria	Uncl_Bacteria	Uncl_Bacteria	Uncl_Bacteria	Uncl_Bacteria	Uncl_Bacteria	Uncl_Bacteria_c55c
4f1125de58badb5ac0a7a9eaa972866d	Bacteria	Firmicutes	Clostridia	Clostridiales	Ruminococcaceae	Phocea	Phocea_4f11
26bfa4fcbe920d9bf81371ff272c8122	Bacteria	Bacteroidetes	Bacteroidia	Bacteroidales	Bacteroidaceae	Bacteroides	Bacteroides_26bf
f13edbfeb27afcd1699a528657d44fb8	Bacteria	Firmicutes	Clostridia	Clostridiales	Ruminococcaceae	Negativibacillus	Negativibacillus_f13e
0a34d198b9f0b6a2bff179ccddd79db2	Bacteria	Firmicutes	Clostridia	Clostridiales	Ruminococcaceae	Negativibacillus	Negativibacillus_0a34
abedc50b606aaed84d7db78f50cf61b5	Bacteria	Firmicutes	Clostridia	Clostridiales	Ruminococcaceae	Negativibacillus	Negativibacillus_abed
23965dc06811ca354e44573335b15b3a	Bacteria	Firmicutes	Clostridia	Clostridiales	Ruminococcaceae	Ruminiclostridium 5	Ruminiclostridium 5_2396
adf146d12fb327349c4fa0134cbfa1a1	Bacteria	Bacteroidetes	Bacteroidia	Bacteroidales	Bacteroidaceae	Bacteroides	Bacteroides_adf1
836eab59b25c8a766caee6a13ee4eda9	Bacteria	Bacteroidetes	Bacteroidia	Bacteroidales	Bacteroidaceae	Bacteroides	Bacteroides_836e
aa5ad68e72578c598d6c3ef31c5e51f0	Bacteria	Bacteroidetes	Bacteroidia	Bacteroidales	Bacteroidaceae	Bacteroides	Bacteroides_aa5a
fba0cebf2356937534b611052acf75e3	Bacteria	Bacteroidetes	Bacteroidia	Bacteroidales	Bacteroidaceae	Bacteroides	Bacteroides_fba0
dfe6a3698b06e269af37ccba4fd70ac8	Bacteria	Bacteroidetes	Bacteroidia	Bacteroidales	Bacteroidaceae	Bacteroides	Bacteroides_dfe6
ed892efb0953fd6a5524e4e1e702444b	Bacteria	Bacteroidetes	Bacteroidia	Bacteroidales	Bacteroidaceae	Bacteroides	Bacteroides_ed89
1211a8d800d45a7cb94146b425313c64	Bacteria	Bacteroidetes	Bacteroidia	Bacteroidales	Bacteroidaceae	Bacteroides	Bacteroides_1211
e7ed704bb8980a52c932763fa0b89ed3	Bacteria	Bacteroidetes	Bacteroidia	Bacteroidales	Bacteroidaceae	Bacteroides	Bacteroides_e7ed
f0f75ba25afcf67f0d59b17adbff57a5	Bacteria	Bacteroidetes	Bacteroidia	Bacteroidales	Bacteroidaceae	Bacteroides	Bacteroides_f0f7
198182808cbd49ae45462996ec05040d	Bacteria	Bacteroidetes	Bacteroidia	Bacteroidales	Bacteroidaceae	Bacteroides	Bacteroides_1981
6616dc3bd6aeb3e26b9b2218290ea574	Bacteria	Bacteroidetes	Bacteroidia	Bacteroidales	Bacteroidaceae	Bacteroides	Bacteroides_6616
b0eb456e4e846cc2c887eb294ea26326	Bacteria	Bacteroidetes	Bacteroidia	Bacteroidales	Bacteroidaceae	Bacteroides	Bacteroides_b0eb
10b400276fd08fbbffa00bbcbfcc53b1	Bacteria	Bacteroidetes	Bacteroidia	Bacteroidales	Bacteroidaceae	Bacteroides	Bacteroides_10b4
2b222757b2d1246fad21bbe43dfb3686	Bacteria	Bacteroidetes	Bacteroidia	Bacteroidales	Bacteroidaceae	Bacteroides	Bacteroides_2b22
17e4a07623c4b46b26c7437f261af46e	Bacteria	Bacteroidetes	Bacteroidia	Bacteroidales	Bacteroidaceae	Bacteroides	Bacteroides_17e4
195cbf8e76490b174a7bca977ff5f4b4	Bacteria	Bacteroidetes	Bacteroidia	Bacteroidales	Bacteroidaceae	Bacteroides	Bacteroides_195c
0ef63d54c5f3e8c2fd78cea8304b07ba	Bacteria	Bacteroidetes	Bacteroidia	Bacteroidales	Bacteroidaceae	Bacteroides	Bacteroides_0ef6
81b5bf8c7e0980da05c27e7459d4905f	Bacteria	Bacteroidetes	Bacteroidia	Bacteroidales	Bacteroidaceae	Bacteroides	Bacteroides_81b5
aa210ecbf5be3ee88c88b64f73d0c14f	Bacteria	Bacteroidetes	Bacteroidia	Bacteroidales	Bacteroidaceae	Bacteroides	Bacteroides_aa21
b34607ebbedcdf7c401762a89d2cfbec	Bacteria	Bacteroidetes	Bacteroidia	Bacteroidales	Bacteroidaceae	Bacteroides	Bacteroides_b346
462fa258963f8ce4764e49ee0f40a73e	Bacteria	Bacteroidetes	Bacteroidia	Bacteroidales	Bacteroidaceae	Bacteroides	Bacteroides_462f
eaa9d34b246514b2f7e091d55fd7c598	Bacteria	Bacteroidetes	Bacteroidia	Bacteroidales	Bacteroidaceae	Bacteroides	Bacteroides_eaa9
a751f2d8c2aa7e6a476597687e4aa787	Bacteria	Bacteroidetes	Bacteroidia	Bacteroidales	Bacteroidaceae	Bacteroides	Bacteroides_a751
fd44d4cb468fd7dc9b3227867714ed87	Bacteria	Bacteroidetes	Bacteroidia	Bacteroidales	Bacteroidaceae	Bacteroides	Bacteroides_fd44
99deb3c5ecb022ec05609ebd1112a557	Bacteria	Bacteroidetes	Bacteroidia	Bacteroidales	Bacteroidaceae	Bacteroides	Bacteroides_99de
8001826dafd338cf078dd28c2eae05ed	Bacteria	Bacteroidetes	Bacteroidia	Bacteroidales	Bacteroidaceae	Bacteroides	Bacteroides_8001
8020c600b853f3511fd3d3365662cfbe	Bacteria	Bacteroidetes	Bacteroidia	Bacteroidales	Bacteroidaceae	Bacteroides	Bacteroides_8020
6d45a8f7d7702dcf2cc2389f38a74f5c	Bacteria	Bacteroidetes	Bacteroidia	Bacteroidales	Bacteroidaceae	Bacteroides	Bacteroides_6d45
4667c96dfe8c22ddc8b2fc66d980d3e1	Bacteria	Bacteroidetes	Bacteroidia	Bacteroidales	Bacteroidaceae	Bacteroides	Bacteroides_4667
333bbf9224442fc10cd497377d2b1d01	Bacteria	Bacteroidetes	Bacteroidia	Bacteroidales	Bacteroidaceae	Bacteroides	Bacteroides_333b
b15193fce14759d1c06728933e044af6	Bacteria	Bacteroidetes	Bacteroidia	Bacteroidales	Bacteroidaceae	Bacteroides	Bacteroides_b151
9ee820d147c388f2a3de1a5cf49ba385	Bacteria	Bacteroidetes	Bacteroidia	Bacteroidales	Bacteroidaceae	Bacteroides	Bacteroides_9ee8
ca882c96e77e69d38e18685932a75419	Bacteria	Bacteroidetes	Bacteroidia	Bacteroidales	Bacteroidaceae	Bacteroides	Bacteroides_ca88
ef0ace3e6f5ca2170a0fcb5de3f8a4a9	Bacteria	Bacteroidetes	Bacteroidia	Bacteroidales	Bacteroidaceae	Bacteroides	Bacteroides_ef0a
18eb603b00d7123457e961c4bdbe22e8	Bacteria	Bacteroidetes	Bacteroidia	Bacteroidales	Bacteroidaceae	Bacteroides	Bacteroides_18eb
cc29e9b4998a754176584ee707897777	Bacteria	Bacteroidetes	Bacteroidia	Bacteroidales	Bacteroidaceae	Bacteroides	Bacteroides_cc29
2a6af49208dff1434a5cc51490fc82cd	Bacteria	Bacteroidetes	Bacteroidia	Bacteroidales	Bacteroidaceae	Bacteroides	Bacteroides_2a6a
c95500c483af0c257c6f033c2e053c24	Bacteria	Bacteroidetes	Bacteroidia	Bacteroidales	Bacteroidaceae	Bacteroides	Bacteroides_c955
6a1d6855e5a278972c0787d6d818dae8	Bacteria	Bacteroidetes	Bacteroidia	Bacteroidales	Bacteroidaceae	Bacteroides	Bacteroides_6a1d
032d4d2dd903dc5f1bcc80acd6054800	Bacteria	Bacteroidetes	Bacteroidia	Bacteroidales	Bacteroidaceae	Bacteroides	Bacteroides_032d
92c0773ffbe1a7aa5a6ee1a692640db8	Bacteria	Bacteroidetes	Bacteroidia	Bacteroidales	Tannerellaceae	Parabacteroides	Parabacteroides_92c0
7cd188653e6b7b1c872ed3fb4f102621	Bacteria	Bacteroidetes	Bacteroidia	Bacteroidales	Tannerellaceae	Parabacteroides	Parabacteroides_7cd1
25f087e43fb9a54e9c90a84f50bcac7a	Bacteria	Bacteroidetes	Bacteroidia	Bacteroidales	Uncl_Bacteroidales	Uncl_Bacteroidales	Uncl_Bacteroidales_25f0
e4ef1c7b616eb842c0ff7a327e83bd76	Bacteria	Bacteroidetes	Bacteroidia	Bacteroidales	Tannerellaceae	Parabacteroides	Parabacteroides_e4ef
e62d7919d1d79b8267af7f7ee2fd55b0	Bacteria	Bacteroidetes	Bacteroidia	Bacteroidales	Tannerellaceae	Parabacteroides	Parabacteroides_e62d
d8e7f9181e4d5a4a6453e9ca9996a43f	Bacteria	Bacteroidetes	Bacteroidia	Bacteroidales	Tannerellaceae	Parabacteroides	Parabacteroides_d8e7
977c012ed133e87a2c45c0fbb79b8c2f	Bacteria	Bacteroidetes	Bacteroidia	Bacteroidales	Tannerellaceae	Parabacteroides	Parabacteroides_977c
ecf51a8d2dac4bcc29c10a1292de0a82	Bacteria	Bacteroidetes	Bacteroidia	Bacteroidales	Tannerellaceae	Parabacteroides	Parabacteroides_ecf5
a32398b6de9bae9a44bd9db1bf864d42	Bacteria	Bacteroidetes	Bacteroidia	Bacteroidales	Tannerellaceae	Parabacteroides	Parabacteroides_a323
cf2b52c45b4179a9dae4b4122393114c	Bacteria	Bacteroidetes	Bacteroidia	Bacteroidales	Tannerellaceae	Parabacteroides	Parabacteroides_cf2b
354ca3259634bbfdca22c68fdabf8cf2	Bacteria	Bacteroidetes	Bacteroidia	Bacteroidales	Tannerellaceae	Parabacteroides	Parabacteroides_354c
996e60e2134a6c506d282dbbe8ff1805	Bacteria	Bacteroidetes	Bacteroidia	Bacteroidales	Tannerellaceae	Parabacteroides	Parabacteroides_996e
3689d0c142e6b424206a35746952fca8	Bacteria	Bacteroidetes	Bacteroidia	Bacteroidales	Tannerellaceae	Parabacteroides	Parabacteroides_3689
612be8ef5ca83b6511319172e9adadee	Bacteria	Bacteroidetes	Bacteroidia	Bacteroidales	Tannerellaceae	Parabacteroides	Parabacteroides_612b
62281655edf3839ec66dd81b2e553949	Bacteria	Bacteroidetes	Bacteroidia	Bacteroidales	Tannerellaceae	Parabacteroides	Parabacteroides_6228
142713a879cdb7131f575133a43f21c3	Bacteria	Bacteroidetes	Bacteroidia	Bacteroidales	Tannerellaceae	Parabacteroides	Parabacteroides_1427
49e6c720a451989668a3a8ecb18e63f1	Bacteria	Bacteroidetes	Bacteroidia	Bacteroidales	Tannerellaceae	Parabacteroides	Parabacteroides_49e6
2a355aac116e51dd9d8d7dda71259eb5	Bacteria	Bacteroidetes	Bacteroidia	Bacteroidales	Tannerellaceae	Parabacteroides	Parabacteroides_2a35
3be2346fa6a486534f1c4235d16008f4	Bacteria	Bacteroidetes	Bacteroidia	Bacteroidales	Tannerellaceae	Parabacteroides	Parabacteroides_3be2
b0cb6860b7704b6eafb1edac513f953a	Bacteria	Bacteroidetes	Bacteroidia	Bacteroidales	Tannerellaceae	Parabacteroides	Parabacteroides_b0cb
2b1af309746ccb268d3564aabff03116	Bacteria	Bacteroidetes	Bacteroidia	Bacteroidales	Tannerellaceae	Parabacteroides	Parabacteroides_2b1a
a172fbabb1b3cf6a38eefb1b8c5f3cd5	Bacteria	Bacteroidetes	Bacteroidia	Bacteroidales	Tannerellaceae	Parabacteroides	Parabacteroides_a172
6db79779655ca1c4e4b0dc825a3f14df	Bacteria	Bacteroidetes	Bacteroidia	Bacteroidales	Tannerellaceae	Parabacteroides	Parabacteroides_6db7
1364752e91e833576fb740cb960e0be3	Bacteria	Bacteroidetes	Bacteroidia	Bacteroidales	Tannerellaceae	Parabacteroides	Parabacteroides_1364
878fc53ff6f6333a92673b700951fa1b	Bacteria	Bacteroidetes	Bacteroidia	Bacteroidales	Tannerellaceae	Parabacteroides	Parabacteroides_878f
618b81118cd7f4feeaef6d6c1a9a892d	Bacteria	Bacteroidetes	Bacteroidia	Bacteroidales	Tannerellaceae	Parabacteroides	Parabacteroides_618b
6d12776bfee9a95cf1d8f244a0504a4f	Bacteria	Bacteroidetes	Bacteroidia	Bacteroidales	Tannerellaceae	Parabacteroides	Parabacteroides_6d12
857b3b126547bdc86efcb8115a27e805	Bacteria	Bacteroidetes	Bacteroidia	Bacteroidales	Tannerellaceae	Parabacteroides	Parabacteroides_857b
762e2b02977a76f3d40b7bc5ce6b92c3	Bacteria	Bacteroidetes	Bacteroidia	Bacteroidales	Bacteroidaceae	Bacteroides	Bacteroides_762e
d3a6a5f059606ec5da9c42cb0408d2f5	Bacteria	Bacteroidetes	Bacteroidia	Bacteroidales	Bacteroidaceae	Bacteroides	Bacteroides_d3a6
d1e2151a691c29ba7a347e4ccf6fe155	Bacteria	Bacteroidetes	Bacteroidia	Bacteroidales	Bacteroidaceae	Bacteroides	Bacteroides_d1e2
7f168f8c162a2a5b5f273fd372cd5b43	Bacteria	Bacteroidetes	Bacteroidia	Bacteroidales	Bacteroidaceae	Bacteroides	Bacteroides_7f16
f62119332616d01f4260ac9da4a13795	Bacteria	Bacteroidetes	Bacteroidia	Bacteroidales	Bacteroidaceae	Bacteroides	Bacteroides_f621
c88fd1c171ac45d2cf833a7158b96752	Bacteria	Bacteroidetes	Bacteroidia	Bacteroidales	Bacteroidaceae	Bacteroides	Bacteroides_c88f
0946be816d2a10bf544a0d6c24871896	Bacteria	Bacteroidetes	Bacteroidia	Bacteroidales	Rikenellaceae	Alistipes	Alistipes_0946
d1c96f9331bf015046aafa46add6e386	Bacteria	Bacteroidetes	Bacteroidia	Bacteroidales	Bacteroidaceae	Bacteroides	Bacteroides_d1c9
c842cc46b42e6019881d57571e56c3f5	Bacteria	Bacteroidetes	Bacteroidia	Bacteroidales	Bacteroidaceae	Bacteroides	Bacteroides_c842
bf611493002f5918a68778bde2def567	Bacteria	Bacteroidetes	Bacteroidia	Bacteroidales	Bacteroidaceae	Bacteroides	Bacteroides_bf61
76b39e86c95e0c7dd8b9c57b974f6532	Bacteria	Bacteroidetes	Bacteroidia	Bacteroidales	Bacteroidaceae	Bacteroides	Bacteroides_76b3
fbd67349783ebeacc69814257b694d56	Bacteria	Bacteroidetes	Bacteroidia	Bacteroidales	Bacteroidaceae	Bacteroides	Bacteroides_fbd6
1b8dec58597978264025b9eba656ffb5	Bacteria	Bacteroidetes	Bacteroidia	Bacteroidales	Bacteroidaceae	Bacteroides	Bacteroides_1b8d
16adc68bae4d98a05d6a268956eddf7a	Bacteria	Bacteroidetes	Bacteroidia	Bacteroidales	Bacteroidaceae	Bacteroides	Bacteroides_16ad
836cd5ea357ad392c00a7e48d921be1d	Bacteria	Bacteroidetes	Bacteroidia	Bacteroidales	Bacteroidaceae	Bacteroides	Bacteroides_836c
2aeb354897be5c5d56540ad6633aa2ca	Bacteria	Bacteroidetes	Bacteroidia	Bacteroidales	Bacteroidaceae	Bacteroides	Bacteroides_2aeb
2c982937754e6321f861027032db80f7	Bacteria	Bacteroidetes	Bacteroidia	Bacteroidales	Bacteroidaceae	Bacteroides	Bacteroides_2c98
7ee3e4343242684ba3ce459672348ff7	Bacteria	Bacteroidetes	Bacteroidia	Bacteroidales	Bacteroidaceae	Bacteroides	Bacteroides_7ee3
b7e5e417da183df1d5cb33a51a10991d	Bacteria	Bacteroidetes	Bacteroidia	Bacteroidales	Bacteroidaceae	Bacteroides	Bacteroides_b7e5
967a237532924b4c3738db48c10a4313	Bacteria	Bacteroidetes	Bacteroidia	Bacteroidales	Bacteroidaceae	Bacteroides	Bacteroides_967a
824b9c5e131ccef5ab3286cfde31640c	Bacteria	Bacteroidetes	Bacteroidia	Bacteroidales	Bacteroidaceae	Bacteroides	Bacteroides_824b
243a590b7a6c17e5a16dff4bc7033ac1	Bacteria	Bacteroidetes	Bacteroidia	Bacteroidales	Bacteroidaceae	Bacteroides	Bacteroides_243a
89865b8c02b79001b22f0a683e0b4da3	Bacteria	Bacteroidetes	Bacteroidia	Bacteroidales	Bacteroidaceae	Bacteroides	Bacteroides_8986
9d88acce7b2f13b58bf95d2f17ec8c2f	Bacteria	Bacteroidetes	Bacteroidia	Bacteroidales	Bacteroidaceae	Bacteroides	Bacteroides_9d88
12cc4c8a5d46fec0b6738bfe7c6c8a08	Bacteria	Bacteroidetes	Bacteroidia	Bacteroidales	Bacteroidaceae	Bacteroides	Bacteroides_12cc
547ed9d63f007845c48db64ef3e5aab6	Bacteria	Bacteroidetes	Bacteroidia	Bacteroidales	Bacteroidaceae	Bacteroides	Bacteroides_547e
d900eb33f6b4bc449aab64df16ae18b2	Bacteria	Bacteroidetes	Bacteroidia	Bacteroidales	Bacteroidaceae	Bacteroides	Bacteroides_d900
e7127a1620720fc9ca05c342d1680cbd	Bacteria	Bacteroidetes	Bacteroidia	Bacteroidales	Bacteroidaceae	Bacteroides	Bacteroides_e712
d95cd33abb626ef54bc4416cd899145b	Bacteria	Bacteroidetes	Bacteroidia	Bacteroidales	Bacteroidaceae	Bacteroides	Bacteroides_d95c
acc43dd706e9fe77e124382e1f4153ea	Bacteria	Bacteroidetes	Bacteroidia	Bacteroidales	Bacteroidaceae	Bacteroides	Bacteroides_acc4
94591de56b7ab80b67de31cf19ce192a	Bacteria	Bacteroidetes	Bacteroidia	Bacteroidales	Bacteroidaceae	Bacteroides	Bacteroides_9459
81dc5d207e1c3ccba9eda38e09fe3b22	Bacteria	Bacteroidetes	Bacteroidia	Bacteroidales	Bacteroidaceae	Bacteroides	Bacteroides_81dc
f8295c9548bd3103f38b7d1c755be2d3	Bacteria	Bacteroidetes	Bacteroidia	Bacteroidales	Bacteroidaceae	Bacteroides	Bacteroides_f829
47e18cbe06e46b417e8cb97933327cfc	Bacteria	Bacteroidetes	Bacteroidia	Bacteroidales	Bacteroidaceae	Bacteroides	Bacteroides_47e1
75f2a739754465168b48eac19b9133ba	Bacteria	Bacteroidetes	Bacteroidia	Bacteroidales	Bacteroidaceae	Bacteroides	Bacteroides_75f2
d9daa2a1f5c220c0df1117d9aa011056	Bacteria	Bacteroidetes	Bacteroidia	Bacteroidales	Bacteroidaceae	Bacteroides	Bacteroides_d9da
75c200454e943cd48ef11ecbfb78e887	Bacteria	Firmicutes	Clostridia	Clostridiales	Peptostreptococcaceae	Uncl_Peptostreptococcaceae	Uncl_Peptostreptococcaceae_75c2
93c2806ab0f7306f5b028df699c92a5c	Bacteria	Firmicutes	Clostridia	Clostridiales	Eubacteriaceae	Eubacterium	Eubacterium_93c2
fe17e2af814f444c65bce1d91c74ba8a	Bacteria	Firmicutes	Clostridia	Clostridiales	Eubacteriaceae	Eubacterium	Eubacterium_fe17
4e291a2961dcc9026188b1d0924535c0	Bacteria	Firmicutes	Clostridia	Clostridiales	Peptostreptococcaceae	Uncl_Peptostreptococcaceae	Uncl_Peptostreptococcaceae_4e29
da2aef40c48c7edf9171cdd5a190098a	Bacteria	Firmicutes	Erysipelotrichia	Erysipelotrichales	Erysipelotrichaceae	[Clostridium] innocuum group	[Clostridium] innocuum group_da2a
0ad5a51fc565733c2273927491ed9203	Bacteria	Firmicutes	Bacilli	Lactobacillales	Streptococcaceae	Streptococcus	Streptococcus_0ad5
0a3f876711bd24c45b900f68bdbb25b1	Bacteria	Firmicutes	Bacilli	Lactobacillales	Streptococcaceae	Lactococcus	Lactococcus_0a3f
c3b24ea08e04e2377015453eb6f4e9df	Bacteria	Bacteroidetes	Bacteroidia	Bacteroidales	Bacteroidaceae	Bacteroides	Bacteroides_c3b2
31abf98554dde1b045c16d35f90d724c	Bacteria	Bacteroidetes	Bacteroidia	Bacteroidales	Bacteroidaceae	Bacteroides	Bacteroides_31ab
7e88c6ce734c95ade92a67b74d8d4d9c	Bacteria	Bacteroidetes	Bacteroidia	Bacteroidales	Bacteroidaceae	Bacteroides	Bacteroides_7e88
f205110cb04050ae5bc97c913c51a705	Bacteria	Bacteroidetes	Bacteroidia	Bacteroidales	Bacteroidaceae	Bacteroides	Bacteroides_f205
7a542d8810e0d3b54f6dc8e6c52b46d1	Bacteria	Bacteroidetes	Bacteroidia	Bacteroidales	Bacteroidaceae	Bacteroides	Bacteroides_7a54
8bc3b19dedc2d6b7da960d90ad21896e	Bacteria	Firmicutes	Clostridia	Clostridiales	Lachnospiraceae	Hungatella	Hungatella_8bc3
5c06af1588ba987d43a7c783bca9d280	Bacteria	Firmicutes	Clostridia	Clostridiales	Lachnospiraceae	[Ruminococcus] torques group	[Ruminococcus] torques group_5c06
b2642aae99bf2e2b372b4189b2974e08	Bacteria	Uncl_Bacteria	Uncl_Bacteria	Uncl_Bacteria	Uncl_Bacteria	Uncl_Bacteria	Uncl_Bacteria_b264
7a8c4cea19b13c7244a83ae9174fca39	Bacteria	Firmicutes	Clostridia	Clostridiales	Lachnospiraceae	Blautia	Blautia_7a8c
1043958eb16897c6255fd42a19445893	Bacteria	Firmicutes	Clostridia	Clostridiales	Lachnospiraceae	Uncl_Lachnospiraceae	Uncl_Lachnospiraceae_1043
50e946569e96f9fa946f2111a12ff746	Bacteria	Firmicutes	Clostridia	Clostridiales	Lachnospiraceae	Blautia	Blautia_50e9
3c2cef603814c361f3136b2b6f8513c5	Bacteria	Firmicutes	Clostridia	Clostridiales	Lachnospiraceae	Sellimonas	Sellimonas_3c2c
2c2780ad34f566d0be5cbac49bb86297	Bacteria	Firmicutes	Uncl_Firmicutes	Uncl_Firmicutes	Uncl_Firmicutes	Uncl_Firmicutes	Uncl_Firmicutes_2c27
b2cef10ed11ff8aa8c7ef3178ba54c03	Bacteria	Firmicutes	Clostridia	Clostridiales	Lachnospiraceae	Uncl_Lachnospiraceae	Uncl_Lachnospiraceae_b2ce
e64e920051f0bb1492df39142d3a8831	Bacteria	Firmicutes	Clostridia	Clostridiales	Lachnospiraceae	Uncl_Lachnospiraceae	Uncl_Lachnospiraceae_e64e
08e5b2113da9d46aa1781e8036fc7b67	Bacteria	Firmicutes	Clostridia	Clostridiales	Lachnospiraceae	Uncl_Lachnospiraceae	Uncl_Lachnospiraceae_08e5
70745fa69950bfb64db28e3afff2b1e5	Bacteria	Firmicutes	Clostridia	Clostridiales	Lachnospiraceae	Uncl_Lachnospiraceae	Uncl_Lachnospiraceae_7074
36c3c3e931ebb36c143c46739b848668	Bacteria	Firmicutes	Clostridia	Clostridiales	Lachnospiraceae	GCA-900066575	GCA-900066575_36c3
e07b140b135d1c14b1313e0ba5b66baa	Bacteria	Firmicutes	Clostridia	Clostridiales	Lachnospiraceae	GCA-900066575	GCA-900066575_e07b
02fc1a8167b2e243340ea45e213bb551	Bacteria	Firmicutes	Clostridia	Clostridiales	Lachnospiraceae	GCA-900066575	GCA-900066575_02fc
6d74973401cf92ea6e3568f800504010	Bacteria	Firmicutes	Clostridia	Clostridiales	Lachnospiraceae	GCA-900066575	GCA-900066575_6d74
3a2a7cb0fcf3f94a77afecb8c2ca949b	Bacteria	Firmicutes	Clostridia	Clostridiales	Lachnospiraceae	GCA-900066575	GCA-900066575_3a2a
923fed1e3a5c67f886eb287b585a924a	Bacteria	Firmicutes	Clostridia	Clostridiales	Lachnospiraceae	GCA-900066575	GCA-900066575_923f
6ff4463ed68f92afb01b5c1aca7a9fca	Bacteria	Firmicutes	Clostridia	Clostridiales	Lachnospiraceae	GCA-900066575	GCA-900066575_6ff4
9b89b811be9292552e327f16a217ee6f	Bacteria	Firmicutes	Clostridia	Clostridiales	Lachnospiraceae	GCA-900066575	GCA-900066575_9b89
ac025d59da28e1c825af4959d572254e	Bacteria	Firmicutes	Clostridia	Clostridiales	Lachnospiraceae	GCA-900066575	GCA-900066575_ac02
7ad394d61d61a814631950655009d828	Bacteria	Firmicutes	Clostridia	Clostridiales	Lachnospiraceae	GCA-900066575	GCA-900066575_7ad3
d10b7e83b16f6fa9d130631a0cf2c1f1	Bacteria	Firmicutes	Clostridia	Clostridiales	Lachnospiraceae	Uncl_Lachnospiraceae	Uncl_Lachnospiraceae_d10b
a4d3ba548b59666c80fc3e217abacb5e	Bacteria	Firmicutes	Clostridia	Clostridiales	Lachnospiraceae	Uncl_Lachnospiraceae	Uncl_Lachnospiraceae_a4d3
36d9ad396b85196c9b4cf68b81789585	Bacteria	Firmicutes	Clostridia	Clostridiales	Lachnospiraceae	Lachnospira	Lachnospira_36d9
f540f77a6570daea199d86095c3e8c49	Bacteria	Firmicutes	Clostridia	Clostridiales	Lachnospiraceae	[Eubacterium] eligens group	[Eubacterium] eligens group_f540
208c0c43c7c5d4a6bb549e0c8365cd21	Bacteria	Firmicutes	Clostridia	Clostridiales	Lachnospiraceae	[Eubacterium] eligens group	[Eubacterium] eligens group_208c
9e1f282914b07cd79711ce21e7cf4aff	Bacteria	Firmicutes	Clostridia	Clostridiales	Lachnospiraceae	[Eubacterium] eligens group	[Eubacterium] eligens group_9e1f
72ec78ecd4c30c1ddc64900630f35387	Bacteria	Firmicutes	Clostridia	Clostridiales	Lachnospiraceae	Lachnospira	Lachnospira_72ec
e112bf997adb138d15e86dafac5b7e50	Bacteria	Firmicutes	Clostridia	Clostridiales	Lachnospiraceae	Lachnospira	Lachnospira_e112
6ec1023583647a401269990c4e8ad716	Bacteria	Firmicutes	Clostridia	Clostridiales	Lachnospiraceae	Lachnospira	Lachnospira_6ec1
7ab1b0a037e1bf15a7e28e64ac4fa08b	Bacteria	Firmicutes	Clostridia	Clostridiales	Lachnospiraceae	Uncl_Lachnospiraceae	Uncl_Lachnospiraceae_7ab1
4eec30260540cce6f062e08aaae58f7c	Bacteria	Firmicutes	Clostridia	Clostridiales	Lachnospiraceae	Uncl_Lachnospiraceae	Uncl_Lachnospiraceae_4eec
b071efd4cc0ff3a24f5e542d3922689d	Bacteria	Firmicutes	Clostridia	Clostridiales	Lachnospiraceae	Uncl_Lachnospiraceae	Uncl_Lachnospiraceae_b071
981525908b1742d69d73861138e49891	Bacteria	Firmicutes	Clostridia	Clostridiales	Lachnospiraceae	Uncl_Lachnospiraceae	Uncl_Lachnospiraceae_9815
ff67f3c753f117e06d64de09c18e973d	Bacteria	Firmicutes	Clostridia	Clostridiales	Lachnospiraceae	Uncl_Lachnospiraceae	Uncl_Lachnospiraceae_ff67
bba29485421517130c586cc819d827cc	Bacteria	Firmicutes	Clostridia	Clostridiales	Lachnospiraceae	Uncl_Lachnospiraceae	Uncl_Lachnospiraceae_bba2
8421c406e08971cef1154ccaa1adbb25	Bacteria	Firmicutes	Clostridia	Clostridiales	Lachnospiraceae	Lachnospiraceae UCG-008	Lachnospiraceae UCG-008_8421
9d2b385c3ad2c3abfa96058922b00164	Bacteria	Firmicutes	Clostridia	Clostridiales	Lachnospiraceae	Lachnospiraceae UCG-008	Lachnospiraceae UCG-008_9d2b
33518e48b174ac428cb7be1a216c6c6e	Bacteria	Firmicutes	Clostridia	Clostridiales	Lachnospiraceae	Anaerostipes	Anaerostipes_3351
d380b9ae91e3875a70ff329e4889cb72	Bacteria	Firmicutes	Clostridia	Clostridiales	Lachnospiraceae	Anaerostipes	Anaerostipes_d380
41527954f5568d508d26a2bbb2e68b83	Bacteria	Firmicutes	Clostridia	Clostridiales	Lachnospiraceae	Anaerostipes	Anaerostipes_4152
9065c84c985a3bfbdda15101aa22b8c4	Bacteria	Firmicutes	Clostridia	Clostridiales	Lachnospiraceae	Anaerostipes	Anaerostipes_9065
88364dee493e4ecd031bf792bb09baea	Bacteria	Firmicutes	Clostridia	Clostridiales	Lachnospiraceae	Anaerostipes	Anaerostipes_8836
05dbbf0301a9625e1f1a41470a92f7fe	Bacteria	Firmicutes	Clostridia	Clostridiales	Lachnospiraceae	Anaerostipes	Anaerostipes_05db
59ca881166d3061e9acfa6cfd3cf2059	Bacteria	Firmicutes	Clostridia	Clostridiales	Lachnospiraceae	Anaerostipes	Anaerostipes_59ca
f429e78239bb8d2a9b77f07d486cda1d	Bacteria	Firmicutes	Clostridia	Clostridiales	Lachnospiraceae	Lachnospiraceae FCS020 group	Lachnospiraceae FCS020 group_f429
0e33e29dc4fc4f5fb3066b74e992fc33	Bacteria	Firmicutes	Clostridia	Clostridiales	Lachnospiraceae	CHKCI001	CHKCI001_0e33
0243b68c76049aa1b8c51a20333da950	Bacteria	Firmicutes	Clostridia	Clostridiales	Lachnospiraceae	Lachnospiraceae ND3007 group	Lachnospiraceae ND3007 group_0243
0e4a2466836707da063774d048427d00	Bacteria	Firmicutes	Clostridia	Clostridiales	Lachnospiraceae	Uncl_Lachnospiraceae	Uncl_Lachnospiraceae_0e4a
263dd27eecec232de5af17bd4f6de61b	Bacteria	Firmicutes	Clostridia	Clostridiales	Lachnospiraceae	GCA-900066575	GCA-900066575_263d
b1652dc664d4e8ce2d123d26687d1204	Bacteria	Firmicutes	Clostridia	Clostridiales	Lachnospiraceae	[Eubacterium] xylanophilum group	[Eubacterium] xylanophilum group_b165
87c18e8ee3789954404f2c1a35079a09	Bacteria	Firmicutes	Clostridia	Clostridiales	Lachnospiraceae	[Eubacterium] hallii group	[Eubacterium] hallii group_87c1
aac0099991c8518a5268b1a19a84550b	Bacteria	Firmicutes	Clostridia	Clostridiales	Lachnospiraceae	[Eubacterium] hallii group	[Eubacterium] hallii group_aac0
6851a4ee264b56be2fff4686ce269907	Bacteria	Firmicutes	Clostridia	Clostridiales	Lachnospiraceae	[Eubacterium] hallii group	[Eubacterium] hallii group_6851
dd80e0a50520c9481217ccdf670781a6	Bacteria	Firmicutes	Clostridia	Clostridiales	Lachnospiraceae	[Eubacterium] hallii group	[Eubacterium] hallii group_dd80
c0044f57ec04cd70905d690c5b7bd147	Bacteria	Firmicutes	Clostridia	Clostridiales	Lachnospiraceae	Coprococcus 2	Coprococcus 2_c004
fb428d07d03e32be0b85eacbed10df0a	Bacteria	Firmicutes	Clostridia	Clostridiales	Lachnospiraceae	Coprococcus 2	Coprococcus 2_fb42
973ca62579b1246f54829278d51475ea	Bacteria	Firmicutes	Clostridia	Clostridiales	Lachnospiraceae	[Eubacterium] xylanophilum group	[Eubacterium] xylanophilum group_973c
bee040b0942c767b368519c4706f8cdb	Bacteria	Firmicutes	Clostridia	Clostridiales	Lachnospiraceae	[Eubacterium] xylanophilum group	[Eubacterium] xylanophilum group_bee0
1a78539b37f0546f2a1643da51ce7636	Bacteria	Firmicutes	Clostridia	Clostridiales	Lachnospiraceae	Cuneatibacter	Cuneatibacter_1a78
2923c7b263c134bd902178552ee3becf	Bacteria	Firmicutes	Clostridia	Clostridiales	Lachnospiraceae	Cuneatibacter	Cuneatibacter_2923
b884d9248a4903f007d6c2de46e556b0	Bacteria	Firmicutes	Clostridia	Clostridiales	Lachnospiraceae	Cuneatibacter	Cuneatibacter_b884
65990c74559e4adfaa672a884ad7d464	Bacteria	Firmicutes	Clostridia	Clostridiales	Lachnospiraceae	Coprococcus 1	Coprococcus 1_6599
d2b2ef97cfb9d49aea0bb632d16fb66f	Bacteria	Firmicutes	Clostridia	Clostridiales	Lachnospiraceae	Uncl_Lachnospiraceae	Uncl_Lachnospiraceae_d2b2
5780c3d1012a7914dc348d3720fca214	Bacteria	Firmicutes	Clostridia	Clostridiales	Lachnospiraceae	Blautia	Blautia_5780
d7b0197915283e7a0b00bb4b52ae70cf	Bacteria	Firmicutes	Clostridia	Clostridiales	Lachnospiraceae	Uncl_Lachnospiraceae	Uncl_Lachnospiraceae_d7b0
7c7dc1ad274d0bba15ba81c4bd1fd82d	Bacteria	Firmicutes	Negativicutes	Selenomonadales	Veillonellaceae	Veillonella	Veillonella_7c7d
48d2cc433fcba97c4e5e8324140dedb5	Bacteria	Firmicutes	Negativicutes	Selenomonadales	Veillonellaceae	Allisonella	Allisonella_48d2
8e919eba272e8a5effa9861bed52de8c	Bacteria	Firmicutes	Negativicutes	Selenomonadales	Veillonellaceae	Dialister	Dialister_8e91
be22632d5e3f6175707a3213d7a90ad2	Bacteria	Firmicutes	Negativicutes	Selenomonadales	Veillonellaceae	Dialister	Dialister_be22
744fd5561fea1cdd6084c67270f0f7aa	Bacteria	Firmicutes	Negativicutes	Selenomonadales	Veillonellaceae	Dialister	Dialister_744f
d6415659894299860c506b22e4eba904	Bacteria	Firmicutes	Negativicutes	Selenomonadales	Veillonellaceae	Dialister	Dialister_d641
bf6b54f1cbbb7d5d21eeb207503f552e	Bacteria	Firmicutes	Negativicutes	Selenomonadales	Veillonellaceae	Dialister	Dialister_bf6b
652e57bc11a1acd04b783f66635e42fe	Bacteria	Firmicutes	Negativicutes	Selenomonadales	Veillonellaceae	Dialister	Dialister_652e
3b7487400841bcb3a4577abc21d4cf56	Bacteria	Firmicutes	Negativicutes	Selenomonadales	Veillonellaceae	Dialister	Dialister_3b74
8e94aa2b12805fa34c9f085f2fd32f37	Bacteria	Firmicutes	Negativicutes	Selenomonadales	Veillonellaceae	Veillonella	Veillonella_8e94
bfaa87ad86e007bf1cf84c2dc7a2f68d	Bacteria	Firmicutes	Negativicutes	Selenomonadales	Veillonellaceae	Veillonella	Veillonella_bfaa
cd9401a6bce4a63af516d06d2a843f9d	Bacteria	Firmicutes	Negativicutes	Selenomonadales	Veillonellaceae	Veillonella	Veillonella_cd94
76a2a89fb35336e7b117fc44ff915092	Bacteria	Firmicutes	Negativicutes	Selenomonadales	Veillonellaceae	Veillonella	Veillonella_76a2
3f5ec4a1f7838e9799d8ea980c632ac8	Bacteria	Firmicutes	Negativicutes	Selenomonadales	Veillonellaceae	Veillonella	Veillonella_3f5e
2740cf2417c92847cc298cbd71dd1fcd	Bacteria	Firmicutes	Negativicutes	Selenomonadales	Veillonellaceae	Veillonella	Veillonella_2740
728b8b148e8b88af262700dbac1843a4	Bacteria	Firmicutes	Negativicutes	Selenomonadales	Veillonellaceae	Veillonella	Veillonella_728b
1d2721787ff9edd67b6b61b626b6a3c6	Bacteria	Firmicutes	Negativicutes	Selenomonadales	Veillonellaceae	Veillonella	Veillonella_1d27
923f521b9cf313f1f95c9367e09bbc1c	Bacteria	Firmicutes	Negativicutes	Selenomonadales	Veillonellaceae	Veillonella	Veillonella_923f
4af4a2b6a59a432589e0598dc9c40f7e	Bacteria	Firmicutes	Negativicutes	Selenomonadales	Veillonellaceae	Veillonella	Veillonella_4af4
eafd20ce1f25fbd8c737f0086f81c11b	Bacteria	Firmicutes	Negativicutes	Selenomonadales	Veillonellaceae	Veillonella	Veillonella_eafd
bc857cecc8934c0a2ffa7ef87807d7f9	Bacteria	Firmicutes	Negativicutes	Selenomonadales	Veillonellaceae	Veillonella	Veillonella_bc85
fa5e7edeed2ba826633c328ffe38fcc2	Bacteria	Firmicutes	Negativicutes	Selenomonadales	Veillonellaceae	Veillonella	Veillonella_fa5e
bd2ca363f08c9385869967132dfb8470	Bacteria	Firmicutes	Negativicutes	Selenomonadales	Veillonellaceae	Veillonella	Veillonella_bd2c
3a534d0a834ed819ad341ad0f5c571e3	Bacteria	Firmicutes	Negativicutes	Selenomonadales	Veillonellaceae	Veillonella	Veillonella_3a53
8c90e58e8118975f2c6c2bad37a0a303	Bacteria	Firmicutes	Clostridia	Clostridiales	Lachnospiraceae	Murimonas	Murimonas_8c90
f3aa56764fd18adc764ff6bbbdd03ac3	Bacteria	Firmicutes	Clostridia	Clostridiales	Lachnospiraceae	Blautia	Blautia_f3aa
b3b850dc50f5231cccf3632942ed08ad	Bacteria	Firmicutes	Clostridia	Clostridiales	Lachnospiraceae	Lachnoclostridium	Lachnoclostridium_b3b8
d09ff62b76b868842af3508195083404	Bacteria	Firmicutes	Clostridia	Clostridiales	Lachnospiraceae	Hungatella	Hungatella_d09f
fd000c6792ad9be3b905961010a1af96	Bacteria	Fusobacteria	Fusobacteriia	Fusobacteriales	Fusobacteriaceae	Fusobacterium	Fusobacterium_fd00
25bd4f521a357c4ff447936b0a855c8e	Bacteria	Fusobacteria	Fusobacteriia	Fusobacteriales	Fusobacteriaceae	Fusobacterium	Fusobacterium_25bd
4c36783256191ada2e4669529f9aad2a	Bacteria	Fusobacteria	Fusobacteriia	Fusobacteriales	Fusobacteriaceae	Fusobacterium	Fusobacterium_4c36
cf6da6a837dbdaea870b625f60246656	Bacteria	Fusobacteria	Fusobacteriia	Fusobacteriales	Fusobacteriaceae	Fusobacterium	Fusobacterium_cf6d
100c953419909f13aef9d5507e08c141	Bacteria	Fusobacteria	Fusobacteriia	Fusobacteriales	Fusobacteriaceae	Fusobacterium	Fusobacterium_100c
ee34fc815a9f4ae4489a2048d9fbbff9	Bacteria	Fusobacteria	Fusobacteriia	Fusobacteriales	Fusobacteriaceae	Fusobacterium	Fusobacterium_ee34
a7d18dd9797e44787130776133f23f5f	Bacteria	Fusobacteria	Fusobacteriia	Fusobacteriales	Fusobacteriaceae	Fusobacterium	Fusobacterium_a7d1
30f2d14ae61afcd71e9b471fc1d7b661	Bacteria	Fusobacteria	Fusobacteriia	Fusobacteriales	Fusobacteriaceae	Fusobacterium	Fusobacterium_30f2
d968f8fcce7d28d2584fdb684da050ee	Bacteria	Firmicutes	Clostridia	Clostridiales	Lachnospiraceae	Lachnoclostridium	Lachnoclostridium_d968
5c6e9e0fabf1c020b13b9709240c0aed	Bacteria	Firmicutes	Clostridia	Clostridiales	Lachnospiraceae	Uncl_Lachnospiraceae	Uncl_Lachnospiraceae_5c6e
0ab36e6a75979a9cc53255f820d7d275	Bacteria	Firmicutes	Negativicutes	Selenomonadales	Acidaminococcaceae	Phascolarctobacterium	Phascolarctobacterium_0ab3
ddf1665b5989cb08b4ec48b90ce27708	Bacteria	Firmicutes	Negativicutes	Selenomonadales	Acidaminococcaceae	Phascolarctobacterium	Phascolarctobacterium_ddf1
73c34f48466a5bf5e7fec442da482753	Bacteria	Firmicutes	Negativicutes	Selenomonadales	Acidaminococcaceae	Phascolarctobacterium	Phascolarctobacterium_73c3
591207de1a5021e2930999b504990d41	Bacteria	Firmicutes	Negativicutes	Selenomonadales	Acidaminococcaceae	Phascolarctobacterium	Phascolarctobacterium_5912
2f31cf3c29eb80cd30b5da2811683e1a	Bacteria	Firmicutes	Negativicutes	Selenomonadales	Acidaminococcaceae	Phascolarctobacterium	Phascolarctobacterium_2f31
0b43002ff3d858a305d2eecbf685bedb	Bacteria	Firmicutes	Uncl_Firmicutes	Uncl_Firmicutes	Uncl_Firmicutes	Uncl_Firmicutes	Uncl_Firmicutes_0b43
e3e77a7b71abc280669a40bedee99f2a	Bacteria	Firmicutes	Negativicutes	Selenomonadales	Acidaminococcaceae	Phascolarctobacterium	Phascolarctobacterium_e3e7
c4775138e82d44e88a1664eac2c2714e	Bacteria	Firmicutes	Negativicutes	Selenomonadales	Acidaminococcaceae	Phascolarctobacterium	Phascolarctobacterium_c477
febdc978c64040e956f0a45aa0883ff6	Bacteria	Firmicutes	Negativicutes	Selenomonadales	Acidaminococcaceae	Phascolarctobacterium	Phascolarctobacterium_febd
e41df8ea75f624d0a2d854ebe7267618	Bacteria	Uncl_Bacteria	Uncl_Bacteria	Uncl_Bacteria	Uncl_Bacteria	Uncl_Bacteria	Uncl_Bacteria_e41d
0b442417b0a5ffe436ca8334acfdb71c	Bacteria	Firmicutes	Negativicutes	Selenomonadales	Acidaminococcaceae	Phascolarctobacterium	Phascolarctobacterium_0b44
55c32607d70eaff694662c501dbda2ad	Bacteria	Firmicutes	Negativicutes	Selenomonadales	Acidaminococcaceae	Phascolarctobacterium	Phascolarctobacterium_55c3
80aa1f91c31e4ca2786be6ad04826a36	Bacteria	Bacteroidetes	Bacteroidia	Bacteroidales	Bacteroidaceae	Bacteroides	Bacteroides_80aa
441f94ed5314a0878c9188c540409ab8	Bacteria	Firmicutes	Negativicutes	Selenomonadales	Acidaminococcaceae	Phascolarctobacterium	Phascolarctobacterium_441f
b63ac58b27c9e58160d81d72aff66e56	Bacteria	Firmicutes	Negativicutes	Selenomonadales	Acidaminococcaceae	Phascolarctobacterium	Phascolarctobacterium_b63a
954d59c3e39aa84c360438c05aa02e06	Bacteria	Firmicutes	Negativicutes	Selenomonadales	Acidaminococcaceae	Phascolarctobacterium	Phascolarctobacterium_954d
0144e2ff90e59b23e3993686830669e0	Bacteria	Firmicutes	Negativicutes	Selenomonadales	Acidaminococcaceae	Phascolarctobacterium	Phascolarctobacterium_0144
8763b55bb334501d281c797f816b6b90	Bacteria	Firmicutes	Negativicutes	Selenomonadales	Acidaminococcaceae	Phascolarctobacterium	Phascolarctobacterium_8763
1569f7ae988e26c905ab8fab427c8a0d	Bacteria	Firmicutes	Negativicutes	Selenomonadales	Acidaminococcaceae	Phascolarctobacterium	Phascolarctobacterium_1569
8297051b7ab30722a0d33d7d9ae4656a	Bacteria	Firmicutes	Negativicutes	Selenomonadales	Acidaminococcaceae	Phascolarctobacterium	Phascolarctobacterium_8297
018a08bc3467db26791d0e8d3d0d392a	Bacteria	Firmicutes	Clostridia	Clostridiales	Lachnospiraceae	[Ruminococcus] torques group	[Ruminococcus] torques group_018a
dd92dd3a87cea967c1cbe90d2f88d129	Bacteria	Firmicutes	Clostridia	Clostridiales	Lachnospiraceae	[Ruminococcus] torques group	[Ruminococcus] torques group_dd92
c4a80946d94079563555cf3d7bdecf76	Bacteria	Firmicutes	Clostridia	Clostridiales	Lachnospiraceae	[Ruminococcus] torques group	[Ruminococcus] torques group_c4a8
bcaf89146ff0b3caffb30b8b049a49ff	Bacteria	Firmicutes	Clostridia	Clostridiales	Lachnospiraceae	[Ruminococcus] torques group	[Ruminococcus] torques group_bcaf
278a0a2cb6f082e9932318f1b21b1036	Bacteria	Firmicutes	Clostridia	Clostridiales	Lachnospiraceae	Blautia	Blautia_278a
2fd8b4b33b1d872dc9b7148193451c9c	Bacteria	Firmicutes	Clostridia	Clostridiales	Ruminococcaceae	Ruminiclostridium 9	Ruminiclostridium 9_2fd8
83b858cb05ceea4cc126be3352ed5f22	Bacteria	Firmicutes	Clostridia	Clostridiales	Ruminococcaceae	Oscillospira	Oscillospira_83b8
c25e21b16f2d4ced420a45dbea7fb3d5	Bacteria	Firmicutes	Clostridia	Clostridiales	Ruminococcaceae	Oscillibacter	Oscillibacter_c25e
4352c1ddd1e8299e61972fb33dc4de97	Bacteria	Firmicutes	Clostridia	Clostridiales	Ruminococcaceae	Oscillospira	Oscillospira_4352
87dd648d6852b57f60af83cab68f98a9	Bacteria	Firmicutes	Clostridia	Clostridiales	Lachnospiraceae	Blautia	Blautia_87dd
47b99bc2e4f5b4c972bea737758e3907	Bacteria	Firmicutes	Clostridia	Clostridiales	Lachnospiraceae	Uncl_Lachnospiraceae	Uncl_Lachnospiraceae_47b9
1fe96b3fedec8193a0d3278f73bc9717	Bacteria	Firmicutes	Clostridia	Clostridiales	Lachnospiraceae	Uncl_Lachnospiraceae	Uncl_Lachnospiraceae_1fe9
05184722235fbf65d2bcdfa36c17005e	Bacteria	Firmicutes	Clostridia	Clostridiales	Lachnospiraceae	UC5-1-2E3	UC5-1-2E3_0518
2bdf3925c35077e75f8185d3536f2e3e	Bacteria	Firmicutes	Clostridia	Clostridiales	Lachnospiraceae	GCA-900066575	GCA-900066575_2bdf
9bc06b24b73a656d01c0a329a5e2b910	Bacteria	Firmicutes	Clostridia	Clostridiales	Lachnospiraceae	Lachnoclostridium	Lachnoclostridium_9bc0
80a5e9fcc9135d9c91a2c187e7deada5	Bacteria	Firmicutes	Clostridia	Clostridiales	Lachnospiraceae	Sellimonas	Sellimonas_80a5
a2e5a535b47d1350e462ec29cd055a39	Bacteria	Firmicutes	Clostridia	Clostridiales	Lachnospiraceae	Murimonas	Murimonas_a2e5
bb0aa5734aca5e35b1228e4276c0c59d	Bacteria	Firmicutes	Clostridia	Clostridiales	Lachnospiraceae	[Ruminococcus] torques group	[Ruminococcus] torques group_bb0a
aa22930f56c11533f80e5aa090da9a9d	Bacteria	Firmicutes	Clostridia	Clostridiales	Lachnospiraceae	Blautia	Blautia_aa22
b0bd43464b4de959608eb6338fc2295e	Bacteria	Firmicutes	Clostridia	Clostridiales	Lachnospiraceae	Blautia	Blautia_b0bd
57977e29094979f8861b9c5adcc2bea5	Bacteria	Firmicutes	Clostridia	Clostridiales	Lachnospiraceae	Blautia	Blautia_5797
a68f0f4ed248acdf12a43cdf8c422539	Bacteria	Firmicutes	Clostridia	Clostridiales	Lachnospiraceae	Uncl_Lachnospiraceae	Uncl_Lachnospiraceae_a68f
36d6e60d3835023c4506ec5fa8287aaf	Bacteria	Firmicutes	Clostridia	Clostridiales	Lachnospiraceae	Anaerostipes	Anaerostipes_36d6
27344f63130ea00e2494205cec0cbc1b	Bacteria	Firmicutes	Clostridia	Clostridiales	Lachnospiraceae	Hungatella	Hungatella_2734
b2c1a370fb47f8c808a6ea9803259d3b	Bacteria	Firmicutes	Clostridia	Clostridiales	Lachnospiraceae	Uncl_Lachnospiraceae	Uncl_Lachnospiraceae_b2c1
61e968fcaedd85be5eff27b202b89702	Bacteria	Firmicutes	Clostridia	Clostridiales	Lachnospiraceae	Hungatella	Hungatella_61e9
360b8779251bfde96f1165e5202f83d6	Bacteria	Firmicutes	Clostridia	Clostridiales	Lachnospiraceae	Uncl_Lachnospiraceae	Uncl_Lachnospiraceae_360b
6326f3883ecfa02452ebaa3af9c5d84c	Bacteria	Firmicutes	Clostridia	Clostridiales	Lachnospiraceae	Lachnoclostridium	Lachnoclostridium_6326
47f770032218f91b352999ff1f663807	Bacteria	Firmicutes	Clostridia	Clostridiales	Lachnospiraceae	Lachnoclostridium	Lachnoclostridium_47f7
50c77a7d7927650d7b1a093e9d2c62de	Bacteria	Firmicutes	Clostridia	Clostridiales	Lachnospiraceae	Uncl_Lachnospiraceae	Uncl_Lachnospiraceae_50c7
b8f3596b70cec8ae6537ea989ebe20bf	Bacteria	Firmicutes	Clostridia	Clostridiales	Lachnospiraceae	Acetatifactor	Acetatifactor_b8f3
eeb54fdc5c73acdc275caf85ab1351a5	Bacteria	Firmicutes	Clostridia	Clostridiales	Lachnospiraceae	Blautia	Blautia_eeb5
6cbb89fd3f095a2f5dee92d7a31ead65	Bacteria	Firmicutes	Clostridia	Clostridiales	Lachnospiraceae	Blautia	Blautia_6cbb
5c78b9205d5bea9ecb5196e9743a2a76	Bacteria	Firmicutes	Clostridia	Clostridiales	Lachnospiraceae	Blautia	Blautia_5c78
b7a4191a84a96c72e2b6a349b3c950c2	Bacteria	Firmicutes	Clostridia	Clostridiales	Lachnospiraceae	Blautia	Blautia_b7a4
c7205100c08de2585db74f670a36edf9	Bacteria	Firmicutes	Clostridia	Clostridiales	Lachnospiraceae	Blautia	Blautia_c720
6aaac37f56d07ffcea4fe9ef1cd00d2f	Bacteria	Firmicutes	Clostridia	Clostridiales	Lachnospiraceae	Blautia	Blautia_6aaa
32551164c15fef4c2bc6912156229185	Bacteria	Firmicutes	Clostridia	Clostridiales	Lachnospiraceae	Lachnoclostridium	Lachnoclostridium_3255
0e064a94474c099cd422c1ef160ab28c	Bacteria	Firmicutes	Clostridia	Clostridiales	Lachnospiraceae	Lachnospiraceae NK4A136 group	Lachnospiraceae NK4A136 group_0e06
924668f542df9de35c2226e4a6cf09bd	Bacteria	Firmicutes	Clostridia	Clostridiales	Lachnospiraceae	Lachnospiraceae NK4A136 group	Lachnospiraceae NK4A136 group_9246
4205d93a032f445a1687829d22eaa2b2	Bacteria	Firmicutes	Clostridia	Clostridiales	Lachnospiraceae	Hungatella	Hungatella_4205
8646bffa210e3f061cc57f1b1cf2f751	Bacteria	Firmicutes	Clostridia	Clostridiales	Lachnospiraceae	Hungatella	Hungatella_8646
32c99ead10486b0b4c3cfc79c646c7e7	Bacteria	Firmicutes	Clostridia	Clostridiales	Lachnospiraceae	Hungatella	Hungatella_32c9
da8644094f1d480f3b3a6a03a7027ab4	Bacteria	Firmicutes	Clostridia	Clostridiales	Lachnospiraceae	Hungatella	Hungatella_da86
04568decdfafd8fdea65c80d1500e641	Bacteria	Firmicutes	Clostridia	Clostridiales	Lachnospiraceae	Hungatella	Hungatella_0456
1b364b5d295d27b8df2a9b4697bda141	Bacteria	Firmicutes	Clostridia	Clostridiales	Lachnospiraceae	Hungatella	Hungatella_1b36
f4c014850172571d96b917ff103edbf3	Bacteria	Firmicutes	Clostridia	Clostridiales	Lachnospiraceae	Lachnoclostridium 5	Lachnoclostridium 5_f4c0
b4d07c2a22af0c99c73cf9722200d878	Bacteria	Firmicutes	Clostridia	Clostridiales	Lachnospiraceae	Lachnospiraceae NK4A136 group	Lachnospiraceae NK4A136 group_b4d0
ef45a431fb847b94527f606dd3ce9037	Bacteria	Firmicutes	Clostridia	Clostridiales	Lachnospiraceae	Uncl_Lachnospiraceae	Uncl_Lachnospiraceae_ef45
d515ae0a0b58aa13869a5966a80c98a9	Bacteria	Firmicutes	Clostridia	Clostridiales	Lachnospiraceae	Uncl_Lachnospiraceae	Uncl_Lachnospiraceae_d515
037faf0f8e66c64af62657d3c0bdb36f	Bacteria	Firmicutes	Clostridia	Clostridiales	Lachnospiraceae	Sellimonas	Sellimonas_037f
645ad704bb17e791a05ee9cf57bfdcb6	Bacteria	Firmicutes	Clostridia	Clostridiales	Lachnospiraceae	Sellimonas	Sellimonas_645a
58bd181f757283f5a4ceebdf90ff6243	Bacteria	Firmicutes	Clostridia	Clostridiales	Lachnospiraceae	Sellimonas	Sellimonas_58bd
e3e7c0c7f3a3d5c0bde29f19e91003ec	Bacteria	Firmicutes	Clostridia	Clostridiales	Lachnospiraceae	Sellimonas	Sellimonas_e3e7
f5087710e107f6e0f37d093d831fd648	Bacteria	Firmicutes	Clostridia	Clostridiales	Lachnospiraceae	Sellimonas	Sellimonas_f508
e58b03ded1259ee7d176cd363c8030c5	Bacteria	Firmicutes	Clostridia	Clostridiales	Lachnospiraceae	Uncl_Lachnospiraceae	Uncl_Lachnospiraceae_e58b
24fe93639d2990312d8789b4e032a64a	Bacteria	Firmicutes	Clostridia	Clostridiales	Lachnospiraceae	Sellimonas	Sellimonas_24fe
9b46124f322a23e51056a4a935f52fe7	Bacteria	Firmicutes	Clostridia	Clostridiales	Lachnospiraceae	Sellimonas	Sellimonas_9b46
a77e20b4e07342c7d879e12ac9d0d98b	Bacteria	Firmicutes	Clostridia	Clostridiales	Lachnospiraceae	[Ruminococcus] torques group	[Ruminococcus] torques group_a77e
2a2b34830532f063cbbc1517e527b58f	Bacteria	Firmicutes	Clostridia	Clostridiales	Lachnospiraceae	[Ruminococcus] torques group	[Ruminococcus] torques group_2a2b
6b5c5532185593c41966b2173ea9df1c	Bacteria	Firmicutes	Clostridia	Clostridiales	Lachnospiraceae	Uncl_Lachnospiraceae	Uncl_Lachnospiraceae_6b5c
e1e57dba2b0942b4229961b847aa98e8	Bacteria	Firmicutes	Clostridia	Clostridiales	Lachnospiraceae	Lachnoclostridium	Lachnoclostridium_e1e5
19e081cb65d6cd44ae46fd58a69309f9	Bacteria	Firmicutes	Clostridia	Clostridiales	Lachnospiraceae	Lachnoclostridium	Lachnoclostridium_19e0
67e8859e108281ee7971084bfa759522	Bacteria	Firmicutes	Clostridia	Clostridiales	Lachnospiraceae	Lachnoclostridium	Lachnoclostridium_67e8
794c48d1c110499dbd6338457f2ed417	Bacteria	Firmicutes	Clostridia	Clostridiales	Lachnospiraceae	Lachnoclostridium	Lachnoclostridium_794c
4851c5045aac7e23158df7b4c870c727	Bacteria	Firmicutes	Clostridia	Clostridiales	Lachnospiraceae	Lachnoclostridium	Lachnoclostridium_4851
22e9550baa58fb8ba3011bbdd068a7bd	Bacteria	Firmicutes	Clostridia	Clostridiales	Lachnospiraceae	Lachnoclostridium	Lachnoclostridium_22e9
c67445ed68d61f49e41b7bdd1de019fb	Bacteria	Firmicutes	Clostridia	Clostridiales	Lachnospiraceae	Lachnoclostridium	Lachnoclostridium_c674
be113850f984a95296ddceeb1a1d09df	Bacteria	Firmicutes	Clostridia	Clostridiales	Lachnospiraceae	Lachnoclostridium	Lachnoclostridium_be11
03d0319e5420b1360552b439576b2fd1	Bacteria	Firmicutes	Clostridia	Clostridiales	Lachnospiraceae	Lachnoclostridium	Lachnoclostridium_03d0
9e71255ca096d001b8af188a0c07c023	Bacteria	Firmicutes	Clostridia	Clostridiales	Lachnospiraceae	Lachnoclostridium	Lachnoclostridium_9e71
5d66e4011eca075a126ddc7ef27f5595	Bacteria	Firmicutes	Clostridia	Clostridiales	Lachnospiraceae	Lachnoclostridium	Lachnoclostridium_5d66
89e30ad460a63fca19dc5356163871b1	Bacteria	Firmicutes	Clostridia	Clostridiales	Lachnospiraceae	Lachnoclostridium	Lachnoclostridium_89e3
978217d9db6e5931f034f2c5e6d40e5e	Bacteria	Firmicutes	Clostridia	Clostridiales	Lachnospiraceae	Lachnoclostridium	Lachnoclostridium_9782
abb9ae092d04a5941e83385940fa4c4e	Bacteria	Firmicutes	Clostridia	Clostridiales	Lachnospiraceae	Lachnoclostridium	Lachnoclostridium_abb9
5225de25bf8902d5a02c4af6e90cb5e8	Bacteria	Firmicutes	Clostridia	Clostridiales	Lachnospiraceae	[Ruminococcus] gauvreauii group	[Ruminococcus] gauvreauii group_5225
1ec70eb8e10e9f67b52c0c8d56e6b5c5	Bacteria	Firmicutes	Clostridia	Clostridiales	Lachnospiraceae	Uncl_Lachnospiraceae	Uncl_Lachnospiraceae_1ec7
e23fb079289062fac01090d43cb4fb1c	Bacteria	Firmicutes	Clostridia	Clostridiales	Lachnospiraceae	Uncl_Lachnospiraceae	Uncl_Lachnospiraceae_e23f
1f91d1a30354e6864d30a23a2ff4388a	Bacteria	Firmicutes	Clostridia	Clostridiales	Lachnospiraceae	[Ruminococcus] gauvreauii group	[Ruminococcus] gauvreauii group_1f91
d5f259dafaa1edb89e9280f2497430f9	Bacteria	Firmicutes	Clostridia	Clostridiales	Lachnospiraceae	Lachnoclostridium	Lachnoclostridium_d5f2
08d335d1c853776608417729bf5da836	Bacteria	Firmicutes	Clostridia	Clostridiales	Lachnospiraceae	Uncl_Lachnospiraceae	Uncl_Lachnospiraceae_08d3
4912cd4c1f9a773f88a73c258c25c825	Bacteria	Firmicutes	Clostridia	Clostridiales	Lachnospiraceae	[Eubacterium] fissicatena group	[Eubacterium] fissicatena group_4912
ff147b1856f44284cc7821f230812568	Bacteria	Firmicutes	Clostridia	Clostridiales	Lachnospiraceae	[Ruminococcus] torques group	[Ruminococcus] torques group_ff14
8475713b9cb01e47f4c97e894ad5132c	Bacteria	Firmicutes	Clostridia	Clostridiales	Lachnospiraceae	[Ruminococcus] torques group	[Ruminococcus] torques group_8475
452e8489334d0ba0cf7eeccea28f1364	Bacteria	Firmicutes	Clostridia	Clostridiales	Lachnospiraceae	[Ruminococcus] torques group	[Ruminococcus] torques group_452e
114e22cfe24119c08c39c7ddbef052dd	Bacteria	Firmicutes	Clostridia	Clostridiales	Lachnospiraceae	Uncl_Lachnospiraceae	Uncl_Lachnospiraceae_114e
dcd58a5c7d95dfaa390026b4ac7a1912	Bacteria	Firmicutes	Clostridia	Clostridiales	Lachnospiraceae	Coprococcus 3	Coprococcus 3_dcd5
3a93b47c0046b2f408730ac8e572a803	Bacteria	Firmicutes	Clostridia	Clostridiales	Lachnospiraceae	Coprococcus 3	Coprococcus 3_3a93
bd5ef8f372e09bcf6ec35825be4f053c	Bacteria	Firmicutes	Clostridia	Clostridiales	Lachnospiraceae	Coprococcus 3	Coprococcus 3_bd5e
892d136402e6127b6025e1cdd1540ca4	Bacteria	Firmicutes	Clostridia	Clostridiales	Lachnospiraceae	[Ruminococcus] torques group	[Ruminococcus] torques group_892d
e889880b1157bebf05922692774ac7bb	Bacteria	Firmicutes	Clostridia	Clostridiales	Lachnospiraceae	[Ruminococcus] torques group	[Ruminococcus] torques group_e889
11a269e4541e72eb978ba8be1245bfae	Bacteria	Firmicutes	Clostridia	Clostridiales	Lachnospiraceae	Coprococcus 3	Coprococcus 3_11a2
3562d3a0374b9f2ed190c1a7aa7dedb7	Bacteria	Firmicutes	Clostridia	Clostridiales	Lachnospiraceae	Lachnospiraceae UCG-006	Lachnospiraceae UCG-006_3562
84977ba94188c5d008f9861e3e14d0a5	Bacteria	Firmicutes	Clostridia	Clostridiales	Lachnospiraceae	Uncl_Lachnospiraceae	Uncl_Lachnospiraceae_8497
d00a358047dbcb9ce8d036d8f18962a7	Bacteria	Firmicutes	Clostridia	Clostridiales	Lachnospiraceae	Lachnoclostridium	Lachnoclostridium_d00a
16c77ed3415d77986142e3074992f677	Bacteria	Firmicutes	Clostridia	Clostridiales	Lachnospiraceae	Lactonifactor	Lactonifactor_16c7
60614520ce7378162013d9e6054a37ef	Bacteria	Firmicutes	Clostridia	Clostridiales	Lachnospiraceae	[Ruminococcus] gauvreauii group	[Ruminococcus] gauvreauii group_6061
9c64ee491de08102a5bedc43763017bb	Bacteria	Firmicutes	Clostridia	Clostridiales	Lachnospiraceae	Robinsoniella	Robinsoniella_9c64
72f13f4cc36e8012f3ffa40df989f67d	Bacteria	Firmicutes	Clostridia	Clostridiales	Lachnospiraceae	Robinsoniella	Robinsoniella_72f1
a728a1dce17d5afb4677e6cc919c2391	Bacteria	Firmicutes	Clostridia	Clostridiales	Lachnospiraceae	Lachnospiraceae UCG-006	Lachnospiraceae UCG-006_a728
f4cc6e4932f507b33d1335d801f54563	Bacteria	Firmicutes	Clostridia	Clostridiales	Lachnospiraceae	Dorea	Dorea_f4cc
0e2573348777e55615736ca01785b7b4	Bacteria	Firmicutes	Clostridia	Clostridiales	Lachnospiraceae	GCA-900066755	GCA-900066755_0e25
421cbd1d71d34704c6d53377261e213c	Bacteria	Firmicutes	Clostridia	Clostridiales	Lachnospiraceae	[Eubacterium] ventriosum group	[Eubacterium] ventriosum group_421c
1b5d50e4ae6a2cb153f3b2ca04699419	Bacteria	Firmicutes	Clostridia	Clostridiales	Lachnospiraceae	[Eubacterium] ventriosum group	[Eubacterium] ventriosum group_1b5d
c6657c801d3b2cac2471a46d104f53ce	Bacteria	Firmicutes	Clostridia	Clostridiales	Lachnospiraceae	[Eubacterium] ventriosum group	[Eubacterium] ventriosum group_c665
9484afed9f64641667938e294c07fe7c	Bacteria	Firmicutes	Clostridia	Clostridiales	Lachnospiraceae	Roseburia	Roseburia_9484
f426e87af2a6b1b8178965c8f16ce720	Bacteria	Firmicutes	Clostridia	Clostridiales	Lachnospiraceae	Roseburia	Roseburia_f426
22110f4f2e75601b2cefdf95062bff53	Bacteria	Firmicutes	Clostridia	Clostridiales	Lachnospiraceae	Uncl_Lachnospiraceae	Uncl_Lachnospiraceae_2211
07fd92a29ce27a31f4d95c6821595530	Bacteria	Firmicutes	Clostridia	Clostridiales	Lachnospiraceae	Lachnospiraceae UCG-001	Lachnospiraceae UCG-001_07fd
ab4040fe8717efa3f115680ae82cd72a	Bacteria	Firmicutes	Clostridia	Clostridiales	Lachnospiraceae	Roseburia	Roseburia_ab40
601101d33cdf43a40bd674a50711af52	Bacteria	Firmicutes	Clostridia	Clostridiales	Lachnospiraceae	Roseburia	Roseburia_6011
ec6732c2e0d4cf64b3d0350e7fe3defb	Bacteria	Firmicutes	Clostridia	Clostridiales	Lachnospiraceae	Roseburia	Roseburia_ec67
263e41ea2c25dc87bd2ff5910cf30d40	Bacteria	Firmicutes	Clostridia	Clostridiales	Lachnospiraceae	Agathobacter	Agathobacter_263e
5c4563e3dd7e12dcdf279783af929eaa	Bacteria	Firmicutes	Clostridia	Clostridiales	Lachnospiraceae	Uncl_Lachnospiraceae	Uncl_Lachnospiraceae_5c45
ab9899b443255cd34e51705c7b8ea201	Bacteria	Firmicutes	Clostridia	Clostridiales	Lachnospiraceae	Roseburia	Roseburia_ab98
026f5e692b3c05c9ca1441584667938f	Bacteria	Firmicutes	Clostridia	Clostridiales	Lachnospiraceae	Uncl_Lachnospiraceae	Uncl_Lachnospiraceae_026f
a9900933743fb2cb0a3e2f4c7ef2a15c	Bacteria	Firmicutes	Clostridia	Clostridiales	Lachnospiraceae	Uncl_Lachnospiraceae	Uncl_Lachnospiraceae_a990
e3a88a713afdc393a458eb86a5fc4999	Bacteria	Firmicutes	Clostridia	Clostridiales	Lachnospiraceae	Shuttleworthia	Shuttleworthia_e3a8
769723e5a9c6312f2ee3ab2781ac8ad6	Bacteria	Firmicutes	Clostridia	Clostridiales	Lachnospiraceae	Shuttleworthia	Shuttleworthia_7697
335aa522ad3d617671c096d1e8db2267	Bacteria	Firmicutes	Clostridia	Clostridiales	Lachnospiraceae	Agathobacter	Agathobacter_335a
96040114b5274bdb987f28c63b6b6b87	Bacteria	Firmicutes	Clostridia	Clostridiales	Lachnospiraceae	Agathobacter	Agathobacter_9604
55c51dd5654a262cb1fc2c92a750be12	Bacteria	Firmicutes	Clostridia	Clostridiales	Lachnospiraceae	Uncl_Lachnospiraceae	Uncl_Lachnospiraceae_55c5
5783c364f14cfc56962731d2425d3f4e	Bacteria	Firmicutes	Clostridia	Clostridiales	Lachnospiraceae	Uncl_Lachnospiraceae	Uncl_Lachnospiraceae_5783
4505ae8d513f8b2874113b0099a11b13	Bacteria	Firmicutes	Clostridia	Clostridiales	Lachnospiraceae	Uncl_Lachnospiraceae	Uncl_Lachnospiraceae_4505
f8397f8c83359bc42f756aee6f22f954	Bacteria	Firmicutes	Clostridia	Clostridiales	Lachnospiraceae	Uncl_Lachnospiraceae	Uncl_Lachnospiraceae_f839
54d67147d79b9e8962cc60f507c34236	Bacteria	Firmicutes	Clostridia	Clostridiales	Lachnospiraceae	Uncl_Lachnospiraceae	Uncl_Lachnospiraceae_54d6
e11f62cab1c7e0e58245cd3fd9b94821	Bacteria	Firmicutes	Clostridia	Clostridiales	Lachnospiraceae	Uncl_Lachnospiraceae	Uncl_Lachnospiraceae_e11f
f3afe288cf35892ac53b2be3e8c912ed	Bacteria	Firmicutes	Clostridia	Clostridiales	Lachnospiraceae	Uncl_Lachnospiraceae	Uncl_Lachnospiraceae_f3af
90172aa13aa16cc5776df1ea10660ae1	Bacteria	Firmicutes	Clostridia	Clostridiales	Lachnospiraceae	Fusicatenibacter	Fusicatenibacter_9017
d76d59ec71de0e3b22da0c9cd564d41a	Bacteria	Firmicutes	Clostridia	Clostridiales	Lachnospiraceae	Fusicatenibacter	Fusicatenibacter_d76d
02b4317d07dfa2d4bcf0b885431ba6ce	Bacteria	Firmicutes	Clostridia	Clostridiales	Lachnospiraceae	Blautia	Blautia_02b4
9788efa9bed1b45afb0a1ba855e81663	Bacteria	Firmicutes	Clostridia	Clostridiales	Lachnospiraceae	Blautia	Blautia_9788
f7c5bcb0ec148713bff4b57c4a1cedc0	Bacteria	Firmicutes	Clostridia	Clostridiales	Lachnospiraceae	Blautia	Blautia_f7c5
d49783e7800974b5f2bcce554e26072e	Bacteria	Firmicutes	Clostridia	Clostridiales	Lachnospiraceae	Blautia	Blautia_d497
bc7f6c40d5f8e134763db884ca78cb1d	Bacteria	Firmicutes	Clostridia	Clostridiales	Lachnospiraceae	Blautia	Blautia_bc7f
0a68ec564e278b0246c920ad7de41880	Bacteria	Firmicutes	Clostridia	Clostridiales	Lachnospiraceae	Blautia	Blautia_0a68
8ca0b9917d926bb6241ce6e23673fce4	Bacteria	Firmicutes	Clostridia	Clostridiales	Lachnospiraceae	Blautia	Blautia_8ca0
61535a40adb8221483821e3984d0b1ac	Bacteria	Firmicutes	Clostridia	Clostridiales	Lachnospiraceae	[Ruminococcus] gauvreauii group	[Ruminococcus] gauvreauii group_6153
d80a7337f5b24c90a8cc2dd4d9896e61	Bacteria	Firmicutes	Clostridia	Clostridiales	Lachnospiraceae	Marvinbryantia	Marvinbryantia_d80a
e438498696e4ce6da6b786e98f911a9e	Bacteria	Firmicutes	Clostridia	Clostridiales	Lachnospiraceae	Marvinbryantia	Marvinbryantia_e438
deb6cb498b1f0a2e2098d8698813c54b	Bacteria	Firmicutes	Clostridia	Clostridiales	Lachnospiraceae	Marvinbryantia	Marvinbryantia_deb6
3fd0bc8babcc61371f4c58b8516e3e0a	Bacteria	Firmicutes	Clostridia	Clostridiales	Lachnospiraceae	Marvinbryantia	Marvinbryantia_3fd0
a34e79d68f62ce3966a38bb12d988ce8	Bacteria	Firmicutes	Clostridia	Clostridiales	Lachnospiraceae	Uncl_Lachnospiraceae	Uncl_Lachnospiraceae_a34e
66829becceb306e439f7edc72fed5337	Bacteria	Firmicutes	Clostridia	Clostridiales	Lachnospiraceae	Uncl_Lachnospiraceae	Uncl_Lachnospiraceae_6682
c81d2bd60b0b2a355bc6e63534ecc66c	Bacteria	Firmicutes	Clostridia	Clostridiales	Lachnospiraceae	Blautia	Blautia_c81d
f029da12c7745c40813dbd365c2795f4	Bacteria	Firmicutes	Clostridia	Clostridiales	Lachnospiraceae	Murimonas	Murimonas_f029
00a96fbd0ac34bfd245f9c24f8737f7d	Bacteria	Firmicutes	Clostridia	Clostridiales	Lachnospiraceae	Blautia	Blautia_00a9
c84d13308b8608a006759b82fcb5e4ac	Bacteria	Firmicutes	Clostridia	Clostridiales	Lachnospiraceae	Blautia	Blautia_c84d
c6c3ab4e828fb40d6e05967b7aac9338	Bacteria	Firmicutes	Clostridia	Clostridiales	Lachnospiraceae	Blautia	Blautia_c6c3
1607c4821f97f6a4f3dafe9b28b0b3c9	Bacteria	Firmicutes	Clostridia	Clostridiales	Lachnospiraceae	Blautia	Blautia_1607
f73bc660ad02cf25a2e30bead37e34fd	Bacteria	Firmicutes	Clostridia	Clostridiales	Lachnospiraceae	Blautia	Blautia_f73b
a63f65ad0f7a1ffc9e5ea828e95cdd6b	Bacteria	Firmicutes	Clostridia	Clostridiales	Lachnospiraceae	Blautia	Blautia_a63f
9f5eea39efd98c99eef7c1a14de416a2	Bacteria	Firmicutes	Clostridia	Clostridiales	Lachnospiraceae	Blautia	Blautia_9f5e
44be0ed6d55b82e7dd6a4e919125f5d8	Bacteria	Firmicutes	Clostridia	Clostridiales	Lachnospiraceae	Blautia	Blautia_44be
9f02839251e1419ee447381f263b14ed	Bacteria	Firmicutes	Clostridia	Clostridiales	Lachnospiraceae	Blautia	Blautia_9f02
932965d7ed2166402b521fea7a1029a4	Bacteria	Firmicutes	Clostridia	Clostridiales	Lachnospiraceae	Blautia	Blautia_9329
e039554b1f3ff16d39369c5b7a2d9605	Bacteria	Firmicutes	Clostridia	Clostridiales	Lachnospiraceae	Blautia	Blautia_e039
75ec3fe54378d4889ffa6d3304c9afc2	Bacteria	Firmicutes	Clostridia	Clostridiales	Lachnospiraceae	Blautia	Blautia_75ec
bed671b4676144142cebd192b690f499	Bacteria	Firmicutes	Clostridia	Clostridiales	Lachnospiraceae	Blautia	Blautia_bed6
653a0c89ef7e2e8b6821d98c3ea746c6	Bacteria	Firmicutes	Clostridia	Clostridiales	Lachnospiraceae	Blautia	Blautia_653a
fcffedae608fe4871be42936a1cb523a	Bacteria	Firmicutes	Clostridia	Clostridiales	Lachnospiraceae	[Ruminococcus] torques group	[Ruminococcus] torques group_fcff
08eba18fc9aa967e5e29f20ee5041a60	Bacteria	Firmicutes	Clostridia	Clostridiales	Lachnospiraceae	Uncl_Lachnospiraceae	Uncl_Lachnospiraceae_08eb
a85414d00d7f63d6e200967b1ba7d397	Bacteria	Firmicutes	Clostridia	Clostridiales	Lachnospiraceae	[Ruminococcus] torques group	[Ruminococcus] torques group_a854
9e3226efaf559eb14a478f880462cb8a	Bacteria	Firmicutes	Clostridia	Clostridiales	Lachnospiraceae	[Ruminococcus] torques group	[Ruminococcus] torques group_9e32
0a8d850b3eb1b18de3a9d9e26c091841	Bacteria	Firmicutes	Clostridia	Clostridiales	Lachnospiraceae	[Ruminococcus] torques group	[Ruminococcus] torques group_0a8d
de1e58dc4b4839c49dc701d8d7592a93	Bacteria	Firmicutes	Clostridia	Clostridiales	Lachnospiraceae	[Ruminococcus] torques group	[Ruminococcus] torques group_de1e
08bd43071a06abf56df235fca6655bea	Bacteria	Firmicutes	Clostridia	Clostridiales	Lachnospiraceae	[Ruminococcus] torques group	[Ruminococcus] torques group_08bd
aeadf3dab1935eb291cfc4ab4bda96b7	Bacteria	Firmicutes	Clostridia	Clostridiales	Lachnospiraceae	Uncl_Lachnospiraceae	Uncl_Lachnospiraceae_aead
1c5e314a3ab8fd2b0efa41b95577e02b	Bacteria	Firmicutes	Clostridia	Clostridiales	Lachnospiraceae	Uncl_Lachnospiraceae	Uncl_Lachnospiraceae_1c5e
ea7daf11ad3b353ddc500585d43f51ae	Bacteria	Firmicutes	Clostridia	Clostridiales	Lachnospiraceae	[Ruminococcus] torques group	[Ruminococcus] torques group_ea7d
a17bb1cd59c8dc7435e93a2604b425ad	Bacteria	Firmicutes	Clostridia	Clostridiales	Lachnospiraceae	Uncl_Lachnospiraceae	Uncl_Lachnospiraceae_a17b
2c0c62ea09b2efe01bacdcbcf558d2b8	Bacteria	Firmicutes	Clostridia	Clostridiales	Lachnospiraceae	Lachnoclostridium	Lachnoclostridium_2c0c
0a035a7ec1f4a194dd7fbda3c5660db0	Bacteria	Firmicutes	Clostridia	Clostridiales	Lachnospiraceae	Lachnoclostridium	Lachnoclostridium_0a03
5f719ca2922c47e400d48ac2c436b411	Bacteria	Firmicutes	Clostridia	Clostridiales	Lachnospiraceae	Lachnoclostridium	Lachnoclostridium_5f71
119eea33cb9f505d6a20297d132e792a	Bacteria	Firmicutes	Clostridia	Clostridiales	Lachnospiraceae	Uncl_Lachnospiraceae	Uncl_Lachnospiraceae_119e
460295a8a5766615b52ed8d92347e4d4	Bacteria	Firmicutes	Clostridia	Clostridiales	Lachnospiraceae	Lachnoclostridium	Lachnoclostridium_4602
6e57b32b545e72b802822e1554c70868	Bacteria	Firmicutes	Clostridia	Clostridiales	Lachnospiraceae	Lachnoclostridium	Lachnoclostridium_6e57
97d248a490046807a1b60920bd146ccd	Bacteria	Firmicutes	Clostridia	Clostridiales	Lachnospiraceae	Uncl_Lachnospiraceae	Uncl_Lachnospiraceae_97d2
7d2402f1612fe6c2f5c20bfda4a90aa0	Bacteria	Firmicutes	Clostridia	Clostridiales	Lachnospiraceae	Lachnospiraceae UCG-008	Lachnospiraceae UCG-008_7d24
a5a4b4d58bdd795871acf39629c9e584	Bacteria	Firmicutes	Clostridia	Clostridiales	Lachnospiraceae	Uncl_Lachnospiraceae	Uncl_Lachnospiraceae_a5a4
662a40a2523f7669fa865700fc74a1cf	Bacteria	Firmicutes	Clostridia	Clostridiales	Lachnospiraceae	Uncl_Lachnospiraceae	Uncl_Lachnospiraceae_662a
e02967778c804350d971534895b0dfae	Bacteria	Firmicutes	Clostridia	Clostridiales	Lachnospiraceae	Uncl_Lachnospiraceae	Uncl_Lachnospiraceae_e029
ad83d626f16b30d5ca2cb0af4c628a63	Bacteria	Firmicutes	Clostridia	Clostridiales	Lachnospiraceae	Lachnospiraceae UCG-004	Lachnospiraceae UCG-004_ad83
030c8bd703f5850102661bf9f9932fea	Bacteria	Firmicutes	Clostridia	Clostridiales	Lachnospiraceae	Lachnospiraceae UCG-004	Lachnospiraceae UCG-004_030c
f57d4d041305efc7b4442bf9b3291e93	Bacteria	Firmicutes	Clostridia	Clostridiales	Lachnospiraceae	Lachnospiraceae UCG-004	Lachnospiraceae UCG-004_f57d
2dfdd820ff27822a4c0df6bab41a5574	Bacteria	Firmicutes	Clostridia	Clostridiales	Lachnospiraceae	Lachnospiraceae UCG-004	Lachnospiraceae UCG-004_2dfd
ee1bf3ddf54c3ff0a01a5f4cf41e4930	Bacteria	Firmicutes	Clostridia	Clostridiales	Lachnospiraceae	Lachnospiraceae UCG-004	Lachnospiraceae UCG-004_ee1b
ad3036b66a69461a5923437bce4f6bcf	Bacteria	Firmicutes	Clostridia	Clostridiales	Lachnospiraceae	Lachnospiraceae UCG-004	Lachnospiraceae UCG-004_ad30
3b291c5659b4fc57fb5f821af7fd5024	Bacteria	Firmicutes	Clostridia	Clostridiales	Lachnospiraceae	Lachnospiraceae UCG-004	Lachnospiraceae UCG-004_3b29
14a0332042c5d157bfaefe510becf5c4	Bacteria	Firmicutes	Clostridia	Clostridiales	Lachnospiraceae	Lachnospiraceae UCG-004	Lachnospiraceae UCG-004_14a0
07234b3a6038c214c39ac124bf4ae933	Bacteria	Firmicutes	Clostridia	Clostridiales	Lachnospiraceae	Lachnospiraceae UCG-004	Lachnospiraceae UCG-004_0723
cb3f2e55a599065dc278f7e879c917d2	Bacteria	Firmicutes	Clostridia	Clostridiales	Lachnospiraceae	Uncl_Lachnospiraceae	Uncl_Lachnospiraceae_cb3f
bb1df253475092e884ead44c7c4fe60b	Bacteria	Firmicutes	Clostridia	Clostridiales	Lachnospiraceae	Uncl_Lachnospiraceae	Uncl_Lachnospiraceae_bb1d
19715b1593c19aa6d35a4d1e3cd09374	Bacteria	Firmicutes	Clostridia	Clostridiales	Lachnospiraceae	Lachnospiraceae UCG-004	Lachnospiraceae UCG-004_1971
383d4a0528edd18fb0ddc225c36e99e1	Bacteria	Firmicutes	Clostridia	Clostridiales	Lachnospiraceae	Lachnospiraceae UCG-004	Lachnospiraceae UCG-004_383d
d433462fe1d3c2b980af9515c6923862	Bacteria	Firmicutes	Clostridia	Clostridiales	Lachnospiraceae	Lachnospiraceae UCG-004	Lachnospiraceae UCG-004_d433
5f25904e073fe5c114cadfde74349518	Bacteria	Firmicutes	Clostridia	Clostridiales	Lachnospiraceae	Lachnospiraceae UCG-004	Lachnospiraceae UCG-004_5f25
a42ed5d2016d0f0ec435e1b4eb9302c9	Bacteria	Firmicutes	Clostridia	Clostridiales	Lachnospiraceae	Lachnospiraceae UCG-004	Lachnospiraceae UCG-004_a42e
483fb778903151acbddbde2f1770ba52	Bacteria	Firmicutes	Clostridia	Clostridiales	Lachnospiraceae	Lachnospiraceae UCG-004	Lachnospiraceae UCG-004_483f
8a8737ed08830abca43c1b793078c5b1	Bacteria	Firmicutes	Clostridia	Clostridiales	Lachnospiraceae	Lachnoclostridium	Lachnoclostridium_8a87
e4f39b481c5877ca87e3407e7866e0f4	Bacteria	Firmicutes	Clostridia	Clostridiales	Lachnospiraceae	Uncl_Lachnospiraceae	Uncl_Lachnospiraceae_e4f3
35bf3e7e793034266fa4b01a273e9a56	Bacteria	Firmicutes	Clostridia	Clostridiales	Lachnospiraceae	Lachnospiraceae UCG-004	Lachnospiraceae UCG-004_35bf
32c8487b307e65c232ab0053150311c4	Bacteria	Firmicutes	Clostridia	Clostridiales	Lachnospiraceae	Uncl_Lachnospiraceae	Uncl_Lachnospiraceae_32c8
0008cbbd0efcee672d46336211c8fefe	Bacteria	Firmicutes	Clostridia	Clostridiales	Lachnospiraceae	Lachnoclostridium	Lachnoclostridium_0008
88602d6b0894bed539d04253baec6e9d	Bacteria	Firmicutes	Clostridia	Clostridiales	Lachnospiraceae	Uncl_Lachnospiraceae	Uncl_Lachnospiraceae_8860
6eb4df5de9a87f7c2bb455ae679b635a	Bacteria	Firmicutes	Clostridia	Clostridiales	Lachnospiraceae	Uncl_Lachnospiraceae	Uncl_Lachnospiraceae_6eb4
a891fb44241e433fa8acf251ef4d328f	Bacteria	Firmicutes	Clostridia	Clostridiales	Lachnospiraceae	Uncl_Lachnospiraceae	Uncl_Lachnospiraceae_a891
6eaef2dd2e8097421a196c104a2b76c8	Bacteria	Firmicutes	Clostridia	Clostridiales	Lachnospiraceae	Uncl_Lachnospiraceae	Uncl_Lachnospiraceae_6eae
b07af5f863fb0c1c6672a4b4980faa2d	Bacteria	Firmicutes	Clostridia	Clostridiales	Lachnospiraceae	Lachnoclostridium	Lachnoclostridium_b07a
a3acf691a3aa2ba04f8bf8af8684e7d2	Bacteria	Firmicutes	Clostridia	Clostridiales	Lachnospiraceae	Lachnoclostridium	Lachnoclostridium_a3ac
708b000c48dbefb1454b79108d2a1f70	Bacteria	Firmicutes	Clostridia	Clostridiales	Lachnospiraceae	Uncl_Lachnospiraceae	Uncl_Lachnospiraceae_708b
504b29d7282c288d06f7f26759d3fac9	Bacteria	Firmicutes	Clostridia	Clostridiales	Lachnospiraceae	Lachnoclostridium	Lachnoclostridium_504b
24646f903382ae52da1b45805982e09f	Bacteria	Firmicutes	Clostridia	Clostridiales	Lachnospiraceae	Lachnoclostridium	Lachnoclostridium_2464
19a36b16af23deb4230ba84ab6f02f01	Bacteria	Firmicutes	Clostridia	Clostridiales	Lachnospiraceae	Lachnoclostridium	Lachnoclostridium_19a3
